# Supplementary material for: Genomics of Sable (Martes zibellina) × Pine Marten (Martes martes) Hybridization
Source: Genome Biol Evol. 2026 Mar 5;18(3):evag018. doi: 10.1093/gbe/evag018 (PMC12960073; doi:10.1093/gbe/evag018)
Supplement: evag018_Supplementary_Data [file evag018_supplementary_data.zip]

Archive with 15 entries (14 files):
- SupplementaryFiguresAndTables.pdf
- SupplementaryFiles/
- SupplementaryFiles/SupplementaryFile_1.HyDe_F3_D_statistics.xlsx
- SupplementaryFiles/SupplementaryFile_10.Phylogenetic_trees_in_NEWICK_format.tar.gz
- SupplementaryFiles/SupplementaryFile_11.In_silico_PCR_of_STR_loci.xlsx
- SupplementaryFiles/SupplementaryFile_12.Input_data_for_haplotype_network_reconstruction.nex.gz
- SupplementaryFiles/SupplementaryFile_2.Description_of_the_genotyped_STR_loci.xlsx
- SupplementaryFiles/SupplementaryFile_3.Description_of_the_used_mtDNA_data.xlsx
- SupplementaryFiles/SupplementaryFile_4.Mitochondrial _haplotype_network.png
- SupplementaryFiles/SupplementaryFile_5.Model_fitting_statistics_for_Heterozygosity_Component_Analysis.xlsx
- SupplementaryFiles/SupplementaryFile_6.Distribution_of_the_heterozygous_and_homozygous along_chromosomes.pdf
- SupplementaryFiles/SupplementaryFile_7.Local_ancestry_along_chromosomes.pdf
- SupplementaryFiles/SupplementaryFile_8.Runs_of_homozygosity.pdf
- SupplementaryFiles/SupplementaryFile_9.GO_analysis_and_description_of_related_genes_for_regions_of_interest.xlsx
- SupplementaryMaterials.docx
