# Supplementary material for: Genomics of Sable (Martes zibellina) × Pine Marten (Martes martes) Hybridization
Source: Genome Biol Evol. 2026 Mar 5;18(3):evag018. doi: 10.1093/gbe/evag018 (PMC12960073; doi:10.1093/gbe/evag018)
Supplement: evag018_Supplementary_Data [file evag018_supplementary_data.zip › SupplementaryFiles/SupplementaryFile_1.HyDe_F3_D_statistics.xlsx]

## Sheet: HyDe
HyDe: Group-level test (target - all kidases together)
P1	Hybrid	P2	Zscore	Pvalue	Gamma	AAAA	AAAB	AABA	AABB	AABC	ABAA	ABAB	ABAC	ABBA	BAAA	ABBC	CABC	BACA	BCAA	ABCD
Pure sables	Hydrids	Pure pine martens	103.346	0	0.165418	6.92567e+08	109299718	6.31374e+07	1.77559e+08	935108	1.35144e+08	1.99519e+07	749994	5.11903e+07	3.67784e+08	1.48456e+07	468440	7686875	30641070	0
HyDe: Individual-level test (target - each kidas separately)
P1	Hybrid	P2	Zscore	Pvalue	Gamma	AAAA	AAAB	AABA	AABB	AABC	ABAA	ABAB	ABAC	ABBA	BAAA	ABBC	CABC	BACA	BCAA	ABCD
Pure sables	T18	Pure pine martens	112.712	0	0.674063	6.28516e+07	2.05273e+07	5.86854e+06	5.62249e+06	32773.5	7.56004e+06	2.09389e+06	91840	9.39132e+06	3.31083e+07	2.74505e+06	52343.2	785755	1388612	0
Pure sables	S50	Pure pine martens	69.3142	0	0.0884725	6.31845e+07	7.04654e+06	5.52541e+06	19026732	99549	1.35366e+07	1.73669e+06	61050.5	3.41485e+06	3.35569e+07	949130	40033.5	674739	3.20456e+06	0
Pure sables	T151	Pure pine martens	83.2771	0	0.109406	6.29696e+07	7.08599e+06	5.72584e+06	1.89778e+07	94247.8	1.30628e+07	1.75911e+06	61198.2	3.87435e+06	3.35006e+07	1000725	39750.5	675710	3.13402e+06	0
Pure sables	T78	Pure pine martens	25.9851	0	0.0297844	6.34805e+07	6.53752e+06	5.24485e+06	1.95574e+07	93634	14744038	1.67439e+06	59026	2.22338e+06	3.368e+07	817790	39829.2	653742	3.36289e+06	0
Pure sables	T79	Pure pine martens	72.5174	0	0.092357	6.31161e+07	7029147	5.59954e+06	1.90583e+07	91258.2	1.34837e+07	1.7154e+06	66490	3.48012e+06	3.3621e+07	1.15305e+06	33359.8	645740	3.00327e+06	0
Pure sables	T81	Pure pine martens	19.4955	0	0.0207955	6.33494e+07	5.34573e+06	5.38545e+06	2.07466e+07	105950	1.49005e+07	1672869	58680.5	2.07794e+06	33694234	750070	38475	662056	3.44291e+06	0
Pure sables	T83	Pure pine martens	33.7481	0	0.0369549	6.34482e+07	5.49946e+06	5289422	2.05973e+07	104362	1.45903e+07	1664657	58572.2	2.39116e+06	3.37267e+07	759519	38393.5	643657	3.43669e+06	0
Pure sables	T84	Pure pine martens	140.916	0	0.480606	62346450	1.7573e+07	6.31315e+06	8492039	56333.5	8.88116e+06	2.05015e+06	85319.8	8.01096e+06	3.30155e+07	2.31208e+06	48970	786338	1750084	0
Pure sables	T85	Pure pine martens	99.6947	0	0.148491	6.28054e+07	8.84109e+06	5.87116e+06	1.71933e+07	104616	1.2441e+07	1.78375e+06	63219.8	4470945	3.34188e+07	1.14741e+06	45652.2	692552	2.96314e+06	0
Pure sables	T86	Pure pine martens	86.0575	0	0.120789	62842181	8023699	5842224	1.80201e+07	102955	1.28855e+07	1.80988e+06	66366.8	4.0369e+06	3.34052e+07	1.21715e+06	43563	699811	2902727	0
Pure sables	T87	Pure pine martens	148.941	0	0.413204	6.21728e+07	1.57903e+07	6471806	1.02665e+07	49429.2	9.05872e+06	1.99108e+06	78230.2	7.81837e+06	3.30568e+07	1.99359e+06	48070.5	766777	2.05217e+06	0

## Sheet: F3
F3: Group-level test (all combinations)
A (Source 1)	B (Source 2)	C (Target)	F3	stderr	Zscore	nsnps
Pure sables	Pure pine martens	Hydrids	-0.211486	0.0028	-75.543	1241600
Hydrids	Pure sables	Pure pine martens	0.58455	0.016458	35.518	1241600
Hydrids	Pure pine martens	Pure sables	1.19962	0.027901	42.995	1241600
F3: Individual-level test (target - each individual separately)
A (Source 1)	B (Source 2)	C (Target)		f3	stderr	Zscore	nsnps
Pure sables	Pure pine martens	Hydrids	S50	-0.16563	0.009199	-18.004	1210779
			T151	-0.16702	0.009545	-17.497	1210234
			T18	-0.099515	0.010035	-9.917	1209324
			T78	-0.11223	0.011098	-10.113	1211309
			T79	-0.163401	0.009631	-16.965	1212072
			T81	-0.038396	0.011213	-3.424	1212881
			T83	-0.045958	0.01294	-3.552	1210828
			T84	-0.231361	0.005509	-41.995	1210207
			T85	-0.226277	0.006685	-33.848	1210989
			T86	-0.20487	0.007274	-28.164	1211165
			T87	-0.273452	0.004327	-63.201	1211671
		Pure sables *	10xmzib	0.167804	0.025495	6.582	1199769
			CHN	0.105069	0.009149	11.484	1110381
			S26	0.087256	0.00802	10.88	1203361
			T104	0.076411	0.005143	14.856	1202715
			T118	0.062645	0.005692	11.006	1202960
			T148	0.085804	0.008213	10.448	1202573
			T150	0.011745	0.008526	1.378	1203267
			T194	0.04694	0.00526	8.924	1202701
			T26	0.04597	0.004456	10.315	1202970
			T50	0.105967	0.01029	10.298	1203243
			T72	0.195942	0.007787	25.164	1202709
			T8	0.074983	0.007205	10.407	1203112
			T90	0.06266	0.006722	9.322	1202991
		Pure pine martens *	10xmmar	0.057862	0.014028	4.125	1179663
			S44	0.005791	0.010844	0.534	1202915
			S46	0.053507	0.008247	6.488	1203017
			S49	-0.001624	0.011802	-0.138	1202650
			T149	0.045545	0.010262	4.438	1202725
			T24	0.01263	0.01368	0.923	1202555
			T76	0.020681	0.011039	1.874	1202302
			T77	0.00427	0.011504	0.371	1202402
			T82	0.047691	0.008571	5.564	1202447
* - each sample was removed from the corresponding Source group.

## Sheet: D
D: Group-level test (all combinations)
W	X	Y	Z (Outgroup)	D	stderr	Z-score	ABBA	BABA	SNPs
Hydrids	Pure sables	Pure pine martens	M. foina	0.8164	0.007991	100	128346	12982	1065964
Hydrids	Pure pine martens	Pure sables	M. foina	0.4573	0.013913	32.868	34850	12982	1065964
Pure pine martens	Pure sables	Hydrids	M. foina	0.5731	0.019612	29.224	128346	34850	1065964
Pure sables	Hydrids	Pure pine martens	M. foina	-0.8164	0.007991	-100	12982	128346	1065964
Pure pine martens	Hydrids	Pure sables	M. foina	-0.4573	0.013913	-32.868	12982	34850	1065964
Pure sables	Pure pine martens	Hydrids	M. foina	-0.5731	0.019612	-29.224	34850	128346	1065964
D: Individual-level test (target - each individual separately)
W		X	Y	Z (Outgroup)	D	stderr	Z-score	ABBA	BABA	SNPs		Local ancestry (sable %)
Hydrids	S50	Pure sables	Pure pine martens	M. foina	0.8485	0.007398	100	151295	12415	1063835		16.21
	T151				0.846	0.00782	100	151197	12625	1064392		18.09
	T18				0.4875	0.030725	15.865	43005	14869	1064345		83.55
	T78				0.857	0.006902	100	155147	11962	1063279		9.96
	T79				0.8504	0.007313	100	152350	12327	1064932		17.6
	T81				0.8656	0.006592	100	165066	11901	1063320		5.92
	T83				0.8646	0.006744	100	163820	11904	1063466		7.48
	T84				0.6402	0.014761	43.37	66511	14608	1064736		70.14
	T85				0.8289	0.008061	100	136581	12791	1063619		26.64
	T86				0.8348	0.008065	100	143857	12965	1063678		23.1
	T87				0.6998	0.011907	58.771	80532	14234	1065014		62.62
Pure sables *	10xmzib				0.1655	0.028312	5.847	20705	14846	1058479		96.85
	CHN				-0.0535	0.004831	-11.085	13971	15552	917486		99.9
	S26				0.0149	0.00602	2.467	15220	14775	1064625		99.79
	T104				-0.0745	0.004613	-16.156	15272	17733	1063683		99.77
	T118				-0.0504	0.004868	-10.344	15173	16783	1064098		99.85
	T148				0.0079	0.005352	1.477	14955	14721	1063385		99.91
	T150				0.0844	0.021499	3.926	18144	15334	1064533		98.38
	T194				-0.0041	0.005947	-0.694	15051	15176	1063794		99.85
	T26				-0.0458	0.005003	-9.162	15091	16541	1064123		99.87
	T50				0.0096	0.005117	1.883	14882	14598	1064567		99.92
	T72				-0.0475	0.004954	-9.593	15265	16789	1063751		99.86
	T8				-0.029	0.005025	-5.765	15125	16028	1064316		99.9
	T90				0.0007	0.005307	0.135	15009	14988	1064178		99.87
Pure pine martens *	10xmmar				0.866	0.006532	100	158493	11390	1034513		3.02
	S44				0.8678	0.006351	100	166438	11790	1064109		3.57
	S46				0.8668	0.006529	100	168098	12000	1064276		1.69
	S49				0.8686	0.006455	100	166234	11696	1063714		4.17
	T149				0.8705	0.006361	100	168220	11654	1063804		2.52
	T24				0.8711	0.006462	100	166827	11502	1063897		3.55
	T76				0.8691	0.006401	100	167170	11714	1063203		2.51
	T77				0.8722	0.006353	100	167200	11423	1063382		3.76
	T82				0.8682	0.006393	100	167955	11854	1063431		2.02
Hydrids	S50	Pure pine martens	Pure sables	M. foina	0.3509	0.024765	14.168	25796	12415	1063835		16.21
	T151				0.4021	0.02193	18.335	29566	12625	1064392		18.09
	T18				0.6483	0.011502	56.365	69641	14869	1064345		83.55
	T78				0.1474	0.022697	6.494	16078	11962	1063279		9.96
	T79				0.3496	0.024083	14.514	25541	12327	1064932		17.6
	T81				0.1197	0.027101	4.416	15112	11901	1063320		5.92
	T83				0.198	0.028628	6.916	17749	11904	1063466		7.48
	T84				0.6072	0.013714	44.279	59723	14608	1064736		70.14
	T85				0.4548	0.019411	23.432	34096	12791	1063619		26.64
	T86				0.3983	0.020377	19.544	30093	12965	1063678		23.1
	T87				0.6137	0.013675	44.878	59404	14234	1065014		62.62
Pure sables *	10xmzib				0.6808	0.011253	60.495	78098	14846	1058479		96.85
	CHN				0.6606	0.011814	55.913	76020	15552	917486		99.9
	S26				0.6895	0.010876	63.399	80332	14775	1064625		99.79
	T104				0.6364	0.012311	51.697	79756	17733	1063683		99.77
	T118				0.654	0.011837	55.251	80164	16783	1064098		99.85
	T148				0.691	0.010894	63.435	80504	14721	1063385		99.91
	T150				0.678	0.01126	60.212	79842	15334	1064533		98.38
	T194				0.6827	0.011274	60.551	80403	15176	1063794		99.85
	T26				0.6583	0.011804	55.765	80201	16541	1064123		99.87
	T50				0.6927	0.01077	64.32	80345	14598	1064567		99.92
	T72				0.6535	0.011907	54.883	80055	16789	1063751		99.86
	T8				0.6672	0.011603	57.502	80236	16028	1064316		99.9
	T90				0.6862	0.010869	63.135	80470	14988	1064178		99.87
Pure pine martens *	10xmmar				-0.009	0.018952	-0.477	11179	11390	1034513		3.02
	S44				0.0086	0.023043	0.372	11983	11790	1064109		3.57
	S46				-0.0893	0.014778	-6.04	10031	12000	1064276		1.69
	S49				0.0596	0.026736	2.231	13164	11696	1063714		4.17
	T149				-0.0155	0.019698	-0.787	11290	11654	1063804		2.52
	T24				0.0435	0.024876	1.751	12536	11502	1063897		3.55
	T76				-0.0379	0.018026	-2.103	10853	11714	1063203		2.51
	T77				0.0967	0.028887	3.346	13847	11423	1063382		3.76
	T82				-0.0777	0.015061	-5.162	10140	11854	1063431		2.02
* - each sample was removed from the corresponding Source group.
