# Supplementary material for: Genomics of Sable (Martes zibellina) × Pine Marten (Martes martes) Hybridization
Source: Genome Biol Evol. 2026 Mar 5;18(3):evag018. doi: 10.1093/gbe/evag018 (PMC12960073; doi:10.1093/gbe/evag018)
Supplement: evag018_Supplementary_Data [file evag018_supplementary_data.zip › SupplementaryFiles/SupplementaryFile_5.Model_fitting_statistics_for_Heterozygosity_Component_Analysis.xlsx]

## Sheet: Sheet1
Species	Sample	Sable reference								Pine marten reference
		Model	QDE	Individual fitted distributions (components)						Model	QDE	Individual fitted distributions (components)
				P (SNP/kbp)		S (SNP/kbp)		H (SNP/kbp)				P (SNP/kbp)		S (SNP/kbp)		H (SNP/kbp)
				Mean	Mode	Mean	Mode	Mean	Mode			Mean	Mode	Mean	Mode	Mean	Mode
Sables	10xmzib	sable_hybrid	2.71093e-08	-	-	1.782	1.288	4.585	4.566	general	1.8542e-08	0.892	0.655	1.873	1.598	4.52	4.482
	S26	pure_sable	3.01936e-08	-	-	1.87	1.364	-	-	pure_sable	2.91345e-08	-	-	1.838	1.341	-	-
	T8	pure_sable	4.50523e-08	-	-	1.975	1.487	-	-	pure_sable	4.47881e-08	-	-	1.932	1.461	-	-
	T26	pure_sable	3.29963e-08	-	-	2.002	1.512	-	-	general	3.12275e-08	0.779	0.616	2.076	1.737	3.91	3.884
	T50	pure_sable	2.78829e-08	-	-	1.84	1.386	-	-	pure_sable	9.32477e-08	-	-	1.7	1.274	-	-
	T72	pure_sable	8.57739e-08	-	-	1.7	1.244	-	-	pure_sable	9.17551e-08	-	-	1.656	1.215	-	-
	T90	pure_sable	2.68099e-08	-	-	1.904	1.436	-	-	pure_sable	3.53048e-08	-	-	1.86	1.406	-	-
	T104	pure_sable	2.77267e-08	-	-	1.991	1.485	-	-	pure_sable	3.22342e-08	-	-	1.946	1.454	-	-
	T118	pure_sable	2.63058e-08	-	-	2.003	1.511	-	-	pure_sable	2.69725e-08	-	-	1.957	1.479	-	-
	T148	pure_sable	2.61911e-08	-	-	1.861	1.388	-	-	pure_sable	2.84689e-08	-	-	1.817	1.354	-	-
	T150	pure_sable	1.23991e-08	-	-	1.976	1.412	-	-	pure_sable	1.52675e-08	-	-	1.937	1.382	-	-
	T194	pure_sable	2.49715e-08	-	-	1.923	1.455	-	-	pure_sable	2.85538e-08	-	-	1.877	1.419	-	-
	CHN	pure_sable	1.10457e-08	-	-	1.683	1.265	-	-	pure_sable	1.34218e-08	-	-	1.601	1.193	-	-
Pine martens	10xmmar	general	1.76151e-08	0.552	0.432	1.507	0.997	4.519	4.439	general	1.12129e-08	0.568	0.439	1.525	1.229	4.271	4.149
	S44	general	6.2615e-09	0.555	0.437	1.496	1.048	4.61	4.458	general	5.50555e-09	0.572	0.445	1.578	1.289	4.402	4.203
	S46	general	1.26413e-08	0.564	0.441	1.532	1.236	4.18	3.94	pure_pine	3.63091e-06	0.7	0.643	-	-	-	-
	S49	general	9.66244e-09	0.573	0.441	1.581	1.242	4.345	4.185	general	6.55941e-09	0.58	0.444	1.583	1.275	4.316	4.161
	T149	general	6.80851e-09	0.565	0.44	1.554	1.219	4.486	4.301	general	6.47361e-09	0.573	0.443	1.568	1.286	4.339	4.127
	T24	general	5.35883e-09	0.56	0.441	1.57	1.265	4.513	4.303	general	8.63924e-09	0.566	0.443	1.575	1.282	4.511	4.297
	T76	general	5.92662e-09	0.567	0.449	1.399	1.005	4.283	4.088	general	1.01391e-08	0.589	0.458	1.551	1.252	4.265	4.041
	T77	general	6.62656e-09	0.573	0.44	1.573	1.197	4.285	4.072	general	7.09264e-09	0.582	0.446	1.571	1.072	4.464	4.259
	T82	general	7.12604e-09	0.572	0.443	1.531	1.125	4.476	4.31	general	3.55699e-09	0.583	0.449	1.542	1.132	4.477	4.3
Hybrids / Introgressed	T18	general	9.64617e-09	0.676	0.478	2.128	1.64	4.592	4.479	general	8.78652e-09	0.684	0.488	2.06	1.614	4.515	4.388
	S50	general	9.00669e-09	0.567	0.455	1.646	1.408	4.535	4.362	general	1.12216e-08	0.583	0.466	1.639	1.453	4.511	4.319
	T151	general	8.07919e-09	0.576	0.477	1.694	0.575	4.776	4.622	general	1.36665e-08	0.578	0.46	1.7	1.387	4.768	4.584
	T78	general	1.30318e-08	0.551	0.433	1.582	1.13	4.744	4.596	general	9.12695e-09	0.559	0.437	1.596	1.271	4.706	4.534
	T79	general	6.82654e-09	0.559	0.436	1.71	0.928	4.51	4.393	general	8.2468e-09	0.569	0.45	1.702	0.712	4.5	4.387
	T81	general	6.43953e-09	0.56	0.435	1.556	1.268	4.582	4.42	general	5.51885e-09	0.565	0.438	1.552	1.24	4.597	4.443
	T83	general	1.66777e-08	0.552	0.437	1.471	1.227	4.504	4.295	general	1.05961e-08	0.557	0.439	1.44	1.204	4.468	4.242
	T84	sable_hybrid	1.11043e-08	-	-	1.844	1.272	4.741	4.601	general	1.39674e-08	0.755	0.589	1.844	1.518	4.696	4.536
	T85	general	1.1964e-08	0.604	0.48	1.721	0.509	4.612	4.466	general	1.34473e-08	0.616	0.483	1.75	0.651	4.619	4.467
	T86	general	7.1021e-09	0.581	0.474	1.715	0.577	4.554	4.401	general	9.95524e-09	0.593	0.477	1.712	0.7	4.546	4.386
	T87	general	1.56844e-08	0.766	0.501	1.997	1.602	4.638	4.487	general	2.08956e-08	0.775	0.509	1.983	1.58	4.643	4.484
