# Supplementary material for: Genomics of Sable (Martes zibellina) × Pine Marten (Martes martes) Hybridization
Source: Genome Biol Evol. 2026 Mar 5;18(3):evag018. doi: 10.1093/gbe/evag018 (PMC12960073; doi:10.1093/gbe/evag018)
Supplement: evag018_Supplementary_Data [file evag018_supplementary_data.zip › SupplementaryFiles/SupplementaryFile_9.GO_analysis_and_description_of_related_genes_for_regions_of_interest.xlsx]

## Sheet: Inversion
locus_id	locus_scaffold	locus_start	locus_end	start	end	gene	Description	OtherDesignations	Summary
INV1	HiC_scaffold_11	2079555	13548101	2093338	2333515	AMPH	amphiphysin	amphiphysin	This gene encodes a protein associated with the cytoplasmic surface of synaptic vesicles. A subset of patients with stiff-man syndrome who were also affected by breast cancer are positive for autoantibodies against this protein. Alternate splicing of this gene results in two transcript variants encoding different isoforms. Additional splice variants have been described, but their full length sequ…
INV1	HiC_scaffold_11	2079555	13548101	2423099	2595766	VPS41	VPS41 subunit of HOPS complex	vacuolar protein sorting-associated protein 41 homolog	The protein encoded by this gene is a member of the AAA protein family (ATPases associated with diverse cellular activities), and is the homolog of the yeast Vps4 protein. In humans, two paralogs of the yeast protein have been identified. The former share a high degree of aa sequence similarity with each other, and also with yeast Vps4 and mouse Skd1 proteins. The mouse Skd1 (suppressor of K+ tra…
INV1	HiC_scaffold_11	2079555	13548101	3078735	3143436	POU6F2	POU class 6 homeobox 2	POU domain, class 6, transcription factor 2	This gene encodes a member of the POU protein family characterized by the presence of a bipartite DNA binding domain, consisting of a POU-specific domain and a homeodomain, separated by a variable polylinker. The DNA binding domain may bind to DNA as monomers or as homo- and/or heterodimers, in a sequence-specific manner. The POU family members are transcriptional regulators, many of which are kn…
INV1	HiC_scaffold_11	2079555	13548101	3236961	3241267	YAE1D1	YAE1 maturation factor of ABCE1	protein YAE1 homolog|YAE1, ABCE1 maturation factor|Yae1 domain containing 1|yae1 domain-containing protein 1	Involved in protein maturation by [4Fe-4S] cluster transfer. Predicted to be located in cytoplasm and nucleus. [provided by Alliance of Genome Resources, Feb 2025]
INV1	HiC_scaffold_11	2079555	13548101	3341894	3355299	RALA	RAS like proto-oncogene A	ras-related protein Ral-A|RALA Ras like proto-oncogene A|RAS-like protein A|Ras family small GTP binding protein RALA|ras related GTP binding protein A|v-ral simian leukemia viral oncogene homolog A (ras related)	The product of this gene belongs to the small GTPase superfamily, Ras family of proteins. GTP-binding proteins mediate the transmembrane signaling initiated by the occupancy of certain cell surface receptors. This gene encodes a low molecular mass ras-like GTP-binding protein that shares about 50% similarity with other ras proteins. [provided by RefSeq, Jul 2008]
INV1	HiC_scaffold_11	2079555	13548101	3557752	3569453	CDK13	cyclin dependent kinase 13	cyclin-dependent kinase 13	The protein encoded by this gene is a member of the cyclin-dependent serine/threonine protein kinase family. Members of this family are well known for their essential roles as master switches in cell cycle control. The exact function of this protein has not yet been determined, but it may play a role in mRNA processing and may be involved in regulation of hematopoiesis. Alternatively spliced tran…
INV1	HiC_scaffold_11	2079555	13548101	3605262	3606778	MPLKIP	M-phase specific PLK1 interacting protein	M-phase-specific PLK1-interacting protein|Russell-Silver syndrome region|TTD non-photosensitive 1 protein	The protein encoded by this gene localizes to the centrosome during mitosis and to the midbody during cytokinesis. The protein is phosphorylated by cyclin-dependent kinase 1 during mitosis and subsequently interacts with polo-like kinase 1. The protein is thought to function in regulating mitosis and cytokinesis. Mutations in this gene result in nonphotosensitive trichothiodystrophy. [provided by…
INV1	HiC_scaffold_11	2079555	13548101	3607272	4374529	SUGCT	succinyl-CoA:glutarate-CoA transferase	succinate--hydroxymethylglutarate CoA-transferase	This gene encodes a protein that is similar to members of the CaiB/baiF CoA-transferase protein family. Mutations in this gene are associated with glutaric aciduria type III. Alternate splicing results in multiple transcript variants. [provided by RefSeq, Jul 2010]
INV1	HiC_scaffold_11	2079555	13548101	5178853	5189902	INHBA	inhibin subunit beta A	inhibin beta A chain|FSH-releasing protein|Inhibin, beta-1|activin beta-A chain|erythroid differentiation factor|erythroid differentiation protein|follicle-stimulating hormone-releasing protein|inhibin beta A subunit|inhibin, beta A (activin A, activin AB alpha polypeptide)	This gene encodes a member of the TGF-beta (transforming growth factor-beta) superfamily of proteins. The encoded preproprotein is proteolytically processed to generate a subunit of the dimeric activin and inhibin protein complexes. These complexes activate and inhibit, respectively, follicle stimulating hormone secretion from the pituitary gland. The encoded protein also plays a role in eye, too…
INV1	HiC_scaffold_11	2079555	13548101	5471890	5477292	GLI3	GLI family zinc finger 3	transcriptional activator GLI3	Enables DNA-binding transcription factor activity; chromatin binding activity; and sequence-specific DNA binding activity. Involved in several processes, including negative thymic T cell selection; regulation of alpha-beta T cell differentiation; and thymocyte apoptotic process. Acts upstream of or within several processes, including nervous system development; positive regulation of cell differe…
INV1	HiC_scaffold_11	2079555	13548101	6262864	6264141	C7orf25	chromosome 7 open reading frame 25	UPF0415 protein C7orf25	Orthologous to human C7orf25 (chromosome 7 open reading frame 25). [provided by Alliance of Genome Resources, Feb 2025]
INV1	HiC_scaffold_11	2079555	13548101	6270377	6280392	PSMA2	proteasome 20S subunit alpha 2	proteasome subunit alpha type-2|alpha-2|macropain subunit C3|multicatalytic endopeptidase complex subunit C3|proteasome (prosome, macropain) subunit, alpha type, 2|proteasome component C3|proteasome subunit HC3|proteasome subunit alpha 2	The proteasome is a multicatalytic proteinase complex with a highly ordered ring-shaped 20S core structure. The core structure is composed of 4 rings of 28 non-identical subunits; 2 rings are composed of 7 alpha subunits and 2 rings are composed of 7 beta subunits. Proteasomes are distributed throughout eukaryotic cells at a high concentration and cleave peptides in an ATP/ubiquitin-dependent pro…
INV1	HiC_scaffold_11	2079555	13548101	6280633	6284965	MRPL32	mitochondrial ribosomal protein L32	large ribosomal subunit protein bL32m	This nuclear gene encodes a protein component of the 39S subunit of the mitochondrial ribosome. A pseudogene of this gene is found on chromosome 17. [provided by RefSeq, Jan 2016]
INV1	HiC_scaffold_11	2079555	13548101	6874876	6913283	STK17A	serine/threonine kinase 17a	serine/threonine-protein kinase 17A	This gene is a member of the DAP kinase-related apoptosis-inducing protein kinase family and encodes an autophosphorylated nuclear protein with a protein kinase domain. The protein has apoptosis-inducing activity. [provided by RefSeq, Jul 2008]
INV1	HiC_scaffold_11	2079555	13548101	6924090	6929297	COA1	cytochrome C oxidase assembly factor 1	cytochrome c oxidase assembly factor 1 homolog	This gene encodes a protein with a divergent C-terminal UBX domain. The homologous protein in the rat interacts with members of the Rnd subfamily of Rho GTPases at the cell periphery through its C-terminal region. It also interacts with several heterotrimeric G proteins through their G-alpha subunits and promotes Rho GTPase activation. It is proposed to serve a bidirectional role in the promotion…
INV1	HiC_scaffold_11	2079555	13548101	7016106	7094030	BLVRA	biliverdin reductase A	biliverdin reductase A	The protein encoded by this gene belongs to the biliverdin reductase family, members of which catalyze the conversion of biliverdin to bilirubin in the presence of NADPH or NADH. Mutations in this gene are associated with hyperbiliverdinemia. Alternatively spliced transcript variants have been found for this gene. [provided by RefSeq, Dec 2011]
INV1	HiC_scaffold_11	2079555	13548101	7135127	7239322	VOPP1	VOPP1 WW domain binding protein	WW domain binding protein VOPP1|EGFR-coamplified and overexpressed protein|Glioblastoma-amplified secreted protein|VOPP1, WBP1/VOPP1 family member|hypothetical protein DKFZp564K0822|putative NF-kappa-B-activating protein 055N|vesicular, overexpressed in cancer, prosurvival protein 1	Enables enzyme binding activity. Located in cytoplasmic vesicle membrane; late endosome; and lysosome. [provided by Alliance of Genome Resources, Feb 2025]
INV1	HiC_scaffold_11	2079555	13548101	7270164	7319628	LANCL2	LanC lantibiotic synthetase component C-like 2 (bacterial)	lanC-like protein 2	Enables phosphatidylinositol-3-phosphate binding activity; phosphatidylinositol-4-phosphate binding activity; and phosphatidylinositol-5-phosphate binding activity. Involved in negative regulation of DNA-templated transcription and positive regulation of abscisic acid-activated signaling pathway. Located in several cellular components, including cortical actin cytoskeleton; cytosol; and nucleopla…
INV1	HiC_scaffold_11	2079555	13548101	7424406	7620126	EGFR	epidermal growth factor receptor	epidermal growth factor receptor|EGFR vIII|avian erythroblastic leukemia viral (v-erb-b) oncogene homolog|cell growth inhibiting protein 40|cell proliferation-inducing protein 61|epidermal growth factor receptor tyrosine kinase domain|erb-b2 receptor tyrosine kinase 1|proto-oncogene c-ErbB-1|receptor tyrosine-protein kinase erbB-1	The protein encoded by this gene is a transmembrane glycoprotein that is a member of the protein kinase superfamily. This protein is a receptor for members of the epidermal growth factor family. EGFR is a cell surface protein that binds to epidermal growth factor, thus inducing receptor dimerization and tyrosine autophosphorylation leading to cell proliferation. Mutations in this gene are associa…
INV1	HiC_scaffold_11	2079555	13548101	7878617	7884912	SEC61G	SEC61 translocon subunit gamma	protein transport protein Sec61 subunit gamma|SEC61 translocon gamma subunit|Sec61 gamma subunit|protein transport protein SEC61 gamma subunit	The Sec61 complex is the central component of the protein translocation apparatus of the endoplasmic reticulum (ER) membrane. Oligomers of the Sec61 complex form a transmembrane channel where proteins are translocated across and integrated into the ER membrane. This complex consists of three membrane proteins- alpha, beta, and gamma. This gene encodes the gamma-subunit protein. Alternatively spli…
INV1	HiC_scaffold_11	2079555	13548101	8079083	8104952	VSTM2A	V-set and transmembrane domain containing 2A	V-set and transmembrane domain-containing protein 2A	Predicted to enable identical protein binding activity. Involved in several processes, including positive regulation of brown fat cell differentiation; positive regulation of lipid storage; and positive regulation of white fat cell proliferation. Predicted to be located in extracellular region. Predicted to be active in membrane. [provided by Alliance of Genome Resources, Feb 2025]
INV1	HiC_scaffold_11	2079555	13548101	9480887	9481690	POM121L12	POM121 membrane glycoprotein-like 12	POM121-like protein 12	Orthologous to human POM121L12 (POM121 transmembrane nucleoporin like 12). [provided by Alliance of Genome Resources, Feb 2025]
INV1	HiC_scaffold_11	2079555	13548101	10952000	11213151	COBL	cordon-bleu WH2 repeat protein	protein cordon-bleu	Enables actin monomer binding activity. Involved in several processes, including actin filament organization; embryonic pattern specification; and positive regulation of cell projection organization. Acts upstream of or within actin cytoskeleton organization and neural tube closure. Located in several cellular components, including growth cone; ruffle; and terminal web. Colocalizes with actin fil…
INV1	HiC_scaffold_11	2079555	13548101	11434011	11553988	GRB10	growth factor receptor bound protein 10	growth factor receptor-bound protein 10|GRB10 adapter protein|GRB10 adaptor protein|insulin receptor-binding protein Grb-IR|maternally expressed gene 1	The product of this gene belongs to a small family of adapter proteins that are known to interact with a number of receptor tyrosine kinases and signaling molecules. This gene encodes a growth factor receptor-binding protein that interacts with insulin receptors and insulin-like growth-factor receptors. Overexpression of some isoforms of the encoded protein inhibits tyrosine kinase activity and r…
INV1	HiC_scaffold_11	2079555	13548101	11583471	11639489	DDC	dopa decarboxylase	aromatic-L-amino-acid decarboxylase	Enables 5-hydroxy-L-tryptophan decarboxylase activity and L-dopa decarboxylase activity. Involved in several processes, including adult chitin-containing cuticle pigmentation; aromatic amino acid metabolic process; and memory. Predicted to be active in cytoplasm. Is expressed in several structures, including aminergic neurons; epithelium; ganglia; gut section; and mushroom body medial lobe. Human…
INV1	HiC_scaffold_11	2079555	13548101	11653620	11655647	FIGNL1	fidgetin-like 1	fidgetin-like protein 1	This gene encodes a member of the AAA ATPase family of proteins. The encoded protein is recruited to sites of DNA damage where it plays a role in DNA double-strand break repair via homologous recombination. This protein has also been shown to localize to the centrosome and inhibit ciliogenesis, and may regulate the proliferation and differentiation of osteoblasts. [provided by RefSeq, Oct 2016]
INV1	HiC_scaffold_11	2079555	13548101	11698732	11775658	IKZF1	IKAROS family zinc finger 1 (Ikaros)	DNA-binding protein Ikaros	This gene encodes a transcription factor that belongs to the family of zinc-finger DNA-binding proteins associated with chromatin remodeling. The expression of this protein is restricted to the fetal and adult hemo-lymphopoietic system, and it functions as a regulator of lymphocyte differentiation. Several alternatively spliced transcript variants encoding different isoforms have been described f…
INV1	HiC_scaffold_11	2079555	13548101	11936849	11997712	SPMIP7	sperm microtubule inner protein 7	protein SPMIP7|spermatogenesis associated 48|spermatogenesis-associated protein 48|uncharacterized protein C7orf72	Predicted to be involved in spermatogenesis. [provided by Alliance of Genome Resources, Feb 2025]
INV1	HiC_scaffold_11	2079555	13548101	12000584	12054497	ZPBP	zona pellucida binding protein	zona pellucida-binding protein 1|inner acrosomal membrane IAM38	ZPBP is one of several proteins that are thought to participate in secondary binding between acrosome-reacted sperm and the egg-specific extracellular matrix, the zona pellucida (McLeskey et al., 1998 [PubMed 9378618]).[supplied by OMIM, Aug 2008]
INV1	HiC_scaffold_11	2079555	13548101	12130685	12225494	VWC2	von Willebrand factor C domain containing 2	brorin	Involved in negative regulation of BMP signaling pathway; neurotransmitter receptor localization to postsynaptic specialization membrane; and positive regulation of neuron differentiation. Acts upstream of or within positive regulation of cell-substrate adhesion. Located in basement membrane; extracellular space; and interstitial matrix. Part of AMPA glutamate receptor complex. Is active in gluta…
INV1	HiC_scaffold_11	2079555	13548101	13202827	13429915	ABCA13	ATP binding cassette subfamily A member 13	ATP-binding cassette sub-family A member 13|ATP binding cassette transporter A13|ATP-binding cassette, sub-family A (ABC1), member 13	In human, the ATP-binding cassette (ABC) family of transmembrane transporters has at least 48 genes and 7 gene subfamilies. This gene is a member of ABC gene subfamily A (ABCA). Genes within the ABCA family typically encode several thousand amino acids. Like other ABC transmembrane transporter proteins, this protein has 12 or more transmembrane alpha-helix domains that likely arrange to form a si…

## Sheet: Fst (>=0.9)
locus_id	locus_scaffold	locus_start	locus_end	start	end	gene	Description	OtherDesignations	Summary
FST1	HiC_scaffold_2	64500000	67200000	64620512	64660356	HMX1	H6 family homeobox 1	homeobox protein HMX1	Enables DNA-binding transcription repressor activity, RNA polymerase II-specific and RNA polymerase II transcription regulatory region sequence-specific DNA binding activity. Involved in negative regulation of transcription by RNA polymerase II. Predicted to be active in nucleus. Is expressed in several structures, including branchial arch; cranial ganglion; eye; genitourinary system; and periphe…
FST1	HiC_scaffold_2	64500000	67200000	64934080	64946076	LRPAP1	LDL receptor related protein associated protein 1	alpha-2-macroglobulin receptor-associated protein	This gene encodes a protein that interacts with the low density lipoprotein (LDL) receptor-related protein and facilitates its proper folding and localization by preventing the binding of ligands. Mutations in this gene have been identified in individuals with myopia 23. Alternative splicing results in multiple transcript variants. [provided by RefSeq, Dec 2013]
FST1	HiC_scaffold_2	64500000	67200000	64956149	64983213	DOK7	docking protein 7	protein Dok-7	The protein encoded by this gene is essential for neuromuscular synaptogenesis. The protein functions in aneural activation of muscle-specific receptor kinase, which is required for postsynaptic differentiation, and in the subsequent clustering of the acetylcholine receptor in myotubes. This protein can also induce autophosphorylation of muscle-specific receptor kinase. Mutations in this gene are…
FST1	HiC_scaffold_2	64500000	67200000	64990171	64998129	HGFAC	HGF activator	hepatocyte growth factor activator serine protease	This gene encodes a member of the peptidase S1 protein family. The encoded protein is first synthesized as an inactive single-chain precursor before being activated to a heterodimeric form by endoproteolytic processing. It acts as serine protease that converts hepatocyte growth factor to the active form. Alternative splicing results in multiple transcript variants. [provided by RefSeq, Jul 2014]
FST1	HiC_scaffold_2	64500000	67200000	65000401	65083614	RGS12	regulator of G protein signaling 12	regulator of G-protein signaling 12	This gene encodes a member of the &apos;regulator of G protein signaling&apos; (RGS) gene family. The encoded protein may function as a guanosine triphosphatase (GTPase)-activating protein as well as a transcriptional repressor. This protein may play a role in tumorigenesis. Multiple transcript variants encoding distinct isoforms have been identified for this gene. Other alternative splice varian…
FST1	HiC_scaffold_2	64500000	67200000	65130060	65140197	MSANTD1	Myb/SANT DNA binding domain containing 1	myb/SANT-like DNA-binding domain-containing protein 1	Predicted to be involved in positive regulation of DNA-templated transcription. Predicted to be active in nuclear body. Is expressed in ductus deferens; epididymis; esophagus; and testis. Orthologous to human MSANTD1 (Myb/SANT DNA binding domain containing 1). [provided by Alliance of Genome Resources, Jul 2025]
FST1	HiC_scaffold_2	64500000	67200000	65145595	65281700	HTT	huntingtin	huntingtin	This gene encodes an integral membrane protein that transports the neurotransmitter serotonin from synaptic spaces into presynaptic neurons. The encoded protein terminates the action of serotonin and recycles it in a sodium-dependent manner. This protein is a target of psychomotor stimulants, such as amphetamines and cocaine, and is a member of the sodium:neurotransmitter symporter family. A repe…
FST1	HiC_scaffold_2	64500000	67200000	65403933	65423127	NOP14	NOP14 nucleolar protein	nucleolar protein 14	This gene encodes a protein that plays a role in pre-18s rRNA processing and small ribosomal subunit assembly. The encoded protein may be involved in the regulation of pancreatic cancer cell proliferation and migration. Alternative splicing results in multiple transcript variants. [provided by RefSeq, May 2014]
FST1	HiC_scaffold_2	64500000	67200000	65423426	65427930	MFSD10	solute carrier family 75 member 1	major facilitator superfamily domain-containing protein 10|major facilitator superfamily domain containing 10|tetracycline transporter-like protein	This gene encodes a member of the major facilitator superfamily of transporter proteins. The encoded protein likely functions in efflux of organic anions, including the non-steroidal anti-inflammatory drugs indomethacin and diclofenac. Alternatively spliced transcript variants have been described. [provided by RefSeq, Mar 2009]
FST1	HiC_scaffold_2	64500000	67200000	65430291	65475366	ADD1	adducin 1	alpha-adducin	This gene encodes a transcription factor that binds to the sterol regulatory element-1 (SRE1), which is a decamer flanking the low density lipoprotein receptor gene and some genes involved in sterol biosynthesis. The protein is synthesized as a precursor that is attached to the nuclear membrane and endoplasmic reticulum. Following cleavage, the mature protein translocates to the nucleus and activ…
FST1	HiC_scaffold_2	64500000	67200000	65524850	65542765	SH3BP2	SH3 domain binding protein 2	SH3 domain-binding protein 2	The protein encoded by this gene has an N-terminal pleckstrin homology (PH) domain, an SH3-binding proline-rich region, and a C-terminal SH2 domain. The protein binds to the SH3 domains of several proteins including the ABL1 and SYK protein tyrosine kinases , and functions as a cytoplasmic adaptor protein to positively regulate transcriptional activity in T, natural killer (NK), and basophilic ce…
FST1	HiC_scaffold_2	64500000	67200000	65583605	65624955	TNIP2	TNFAIP3 interacting protein 2	TNFAIP3-interacting protein 2	This gene encodes a protein which acts as an inhibitor of NFkappaB activation. The encoded protein is also involved in MAP/ERK signaling pathway in specific cell types. It may be involved in apoptosis of endothelial cells. Alternative splicing results in multiple transcript variants. A pseudogene related to this gene is located on the X chromosome.[provided by RefSeq, May 2014]
FST1	HiC_scaffold_2	64500000	67200000	65635241	65734815	FAM193A	family with sequence similarity 193 member A	protein FAM193A	Orthologous to human FAM193A (family with sequence similarity 193 member A). [provided by Alliance of Genome Resources, Jul 2025]
FST1	HiC_scaffold_2	64500000	67200000	65817415	65835387	RNF4	ring finger protein 4	E3 ubiquitin-protein ligase RNF4	The protein encoded by this gene contains a RING finger motif and acts as a transcription regulator. This protein has been shown to interact with, and inhibit the activity of, TRPS1, a transcription suppressor of GATA-mediated transcription. Transcription repressor ZNF278/PATZ is found to interact with this protein, and thus reduce the enhancement of androgen receptor-dependent transcription medi…
FST1	HiC_scaffold_2	64500000	67200000	65856762	65885223	CFAP99	cilia and flagella associated protein 99	cilia- and flagella-associated protein 99	Predicted to be located in motile cilium. Orthologous to human CFAP99 (cilia and flagella associated protein 99). [provided by Alliance of Genome Resources, Apr 2025]
FST1	HiC_scaffold_2	64500000	67200000	66008414	66024341	MXD4	MAX dimerization protein 4	max dimerization protein 4	This gene is a member of the MAD gene family . The MAD genes encode basic helix-loop-helix-leucine zipper proteins that heterodimerize with MAX protein, forming a transcriptional repression complex. The MAD proteins compete for MAX binding with MYC, which heterodimerizes with MAX forming a transcriptional activation complex. Studies in rodents suggest that the MAD genes are tumor suppressors and …
FST1	HiC_scaffold_2	64500000	67200000	66033755	66046702	HAUS3	HAUS augmin like complex subunit 3	HAUS augmin-like complex subunit 3	This gene encodes a component of the HAUS augmin-like protein complex, which plays a key role in cytokinesis and mitosis. Disruption of the encoded protein causes mitotic defects resulting from fragmentation of centrosomes and microtubule destabilization. This gene shares its 5&apos; exons with some transcripts from overlapping GeneID: 353497, which encodes a DNA polymerase. Alternative splicing …
FST1	HiC_scaffold_2	64500000	67200000	66059825	66103077	POLN	DNA polymerase nu	DNA polymerase nu	This gene encodes a DNA polymerase type-A family member. The encoded protein plays a role in DNA repair and homologous recombination. This gene shares its 5&apos; exons with some transcripts from overlapping GeneID: 79441, which encodes an augmentin-like protein complex subunit. [provided by RefSeq, Dec 2014]
FST1	HiC_scaffold_2	64500000	67200000	66189705	66193928	NAT8L	N-acetyltransferase 8 like	N-acetylaspartate synthetase	Enables L-aspartate N-acetyltransferase activity. Involved in acetate metabolic process; aspartate metabolic process; and positive regulation of dopamine uptake involved in synaptic transmission. Located in endoplasmic reticulum membrane. Is active in mitochondrial matrix. Is expressed in several structures, including central nervous system; hemolymphoid system gland; intestine; lung; and retina.…
FST1	HiC_scaffold_2	64500000	67200000	66233458	66253215	NELFA	negative elongation factor complex member A	negative elongation factor A	This gene is expressed ubiquitously with higher levels in fetal than in adult tissues. It encodes a protein sharing 93% sequence identity with the mouse protein. Wolf-Hirschhorn syndrome (WHS) is a malformation syndrome associated with a hemizygous deletion of the distal short arm of chromosome 4. This gene is mapped to the 165 kb WHS critical region, and may play a role in the phenotype of the W…
FST1	HiC_scaffold_2	64500000	67200000	66257583	66314967	WHSC1	nuclear receptor binding SET domain protein 2	histone-lysine N-methyltransferase NSD2|IL5 promoter REII region-binding protein|Wolf-Hirschhorn syndrome candidate 1|multiple myeloma SET domain containing protein type III|nuclear SET domain-containing protein 2|probable histone-lysine N-methyltransferase NSD2|trithorax/ash1-related protein 5	This gene encodes a protein that contains four domains present in other developmental proteins: a PWWP domain, an HMG box, a SET domain, and a PHD-type zinc finger. It is expressed ubiquitously in early development. Wolf-Hirschhorn syndrome (WHS) is a malformation syndrome associated with a hemizygous deletion of the distal short arm of chromosome 4. This gene maps to the 165 kb WHS critical regi…
FST1	HiC_scaffold_2	64500000	67200000	66359556	66397016	LETM1	leucine zipper and EF-hand containing transmembrane protein 1	mitochondrial proton/calcium exchanger protein	This gene encodes a protein that is localized to the inner mitochondrial membrane. The protein functions to maintain the mitochondrial tubular shapes and is required for normal mitochondrial morphology and cellular viability. Mutations in this gene cause Wolf-Hirschhorn syndrome, a complex malformation syndrome caused by the deletion of parts of the distal short arm of chromosome 4. Related pseud…
FST1	HiC_scaffold_2	64500000	67200000	66405065	66419004	FGFR3	fibroblast growth factor receptor 3	fibroblast growth factor receptor 3	This gene encodes a member of the fibroblast growth factor receptor (FGFR) family, with its amino acid sequence being highly conserved between members and among divergent species. FGFR family members differ from one another in their ligand affinities and tissue distribution. A full-length representative protein would consist of an extracellular region, composed of three immunoglobulin-like domain…
FST1	HiC_scaffold_2	64500000	67200000	66463300	66474100	TACC3	transforming, acidic coiled-coil containing protein 3	transforming acidic coiled-coil-containing protein 3	This gene encodes a member of the transforming acidic colied-coil protein family. The encoded protein is a motor spindle protein that may play a role in stabilization of the mitotic spindle. This protein may also play a role in growth a differentiation of certain cancer cells. [provided by RefSeq, Nov 2011]
FST1	HiC_scaffold_2	64500000	67200000	66476572	66480365	TMEM129	transmembrane protein 129, E3 ubiquitin ligase	E3 ubiquitin-protein ligase TM129	Enables ubiquitin protein ligase activity. Involved in protein polyubiquitination; retrograde protein transport, ER to cytosol; and ubiquitin-dependent protein catabolic process. Located in endoplasmic reticulum. [provided by Alliance of Genome Resources, Jul 2025]
FST1	HiC_scaffold_2	64500000	67200000	66482559	66495466	SLBP	stem-loop histone mRNA binding protein	histone RNA hairpin-binding protein	This gene encodes a protein that binds to the stem-loop structure in replication-dependent histone mRNAs. Histone mRNAs do not contain introns or polyadenylation signals, and are processed by endonucleolytic cleavage. The stem-loop structure is essential for efficient processing but this structure also controls the transport, translation and stability of histone mRNAs. Expression of the protein i…
FST1	HiC_scaffold_2	64500000	67200000	66521955	66532560	FAM53A	family with sequence similarity 53 member A	protein FAM53A	Predicted to be involved in protein import into nucleus. Predicted to be active in nucleus. [provided by Alliance of Genome Resources, Jul 2025]
FST1	HiC_scaffold_2	64500000	67200000	66720153	66721397	NKX1-1	NK1 homeobox 1	NK1 transcription factor-related protein 1	Predicted to enable DNA-binding transcription factor activity, RNA polymerase II-specific and RNA polymerase II cis-regulatory region sequence-specific DNA binding activity. Predicted to be involved in cell differentiation and regulation of transcription by RNA polymerase II. Predicted to be active in nucleus. Is expressed in several structures, including central nervous system; embryo ectoderm; …
FST1	HiC_scaffold_2	64500000	67200000	66735240	66760007	UVSSA	UV stimulated scaffold protein A	UV-stimulated scaffold protein A	The protein encoded by this gene appears to be involved in ubiquitination and dephosphorylation of RNA polymerase II subunits that stall after UV irradiation. The encoded protein interacts with several members of the nucleotide excision repair complex, and is thought to be involved in the transcription-coupled nucleotide excision repair (TC-NER) pathway to help remove lesions in the DNA that bloc…
FST1	HiC_scaffold_2	64500000	67200000	66770220	66803053	MAEA	macrophage erythroblast attacher, E3 ubiquitin ligase	E3 ubiquitin-protein transferase MAEA	This gene encodes a protein that mediates the attachment of erythroblasts to macrophages. This attachment promotes terminal maturation and enucleation of erythroblasts, presumably by suppressing apoptosis. The encoded protein is an integral membrane protein with the N-terminus on the extracellular side and the C-terminus on the cytoplasmic side of the cell. Alternative splicing results in multipl…
FST1	HiC_scaffold_2	64500000	67200000	66860251	66875788	CTBP1	C-terminal binding protein 1	C-terminal-binding protein 1	This gene encodes a protein that binds to the C-terminus of adenovirus E1A proteins. This phosphoprotein is a transcriptional repressor and may play a role during cellular proliferation. This protein and the product of a second closely related gene, CTBP2, can dimerize. Both proteins can also interact with a polycomb group protein complex which participates in regulation of gene expression during…
FST1	HiC_scaffold_2	64500000	67200000	66882775	66908227	SPON2	spondin 2	spondin-2	Predicted to enable antigen binding activity; lipopolysaccharide binding activity; and metal ion binding activity. Predicted to be involved in cell adhesion. Predicted to act upstream of or within several processes, including defense response to other organism; opsonization; and positive regulation of cytokine production. Located in extracellular exosome. Biomarker of meningioma. [provided by All…
FST1	HiC_scaffold_2	64500000	67200000	66912058	66973132	RNF212	ring finger protein 212	putative E3 SUMO-protein ligase RNF212	Predicted to enable SUMO transferase activity. Involved in chiasma assembly and meiotic gene conversion. Colocalizes with synaptonemal complex. Human ortholog(s) of this gene implicated in spermatogenic failure 62. Orthologous to human RNF212 (ring finger protein 212). [provided by Alliance of Genome Resources, Jul 2025]
FST1	HiC_scaffold_2	64500000	67200000	66993666	67005548	FGFRL1	fibroblast growth factor receptor like 1	fibroblast growth factor receptor-like 1	The protein encoded by this gene is a member of the fibroblast growth factor receptor (FGFR) family, where amino acid sequence is highly conserved between members and throughout evolution. FGFR family members differ from one another in their ligand affinities and tissue distribution. A full-length representative protein would consist of an extracellular region, composed of three immunoglobulin-li…
FST1	HiC_scaffold_2	64500000	67200000	67022812	67037373	IDUA	alpha-L-iduronidase	alpha-L-iduronidase	This gene encodes an enzyme that hydrolyzes the terminal alpha-L-iduronic acid residues of two glycosaminoglycans, dermatan sulfate and heparan sulfate. This hydrolysis is required for the lysosomal degradation of these glycosaminoglycans. Mutations in this gene that result in enzymatic deficiency lead to the autosomal recessive disease mucopolysaccharidosis type I (MPS I). [provided by RefSeq, J…
FST1	HiC_scaffold_2	64500000	67200000	67032728	67035527	SLC26A1	solute carrier family 26 member 1	sulfate anion transporter 1	This gene is a member of a family of sulfate/anion transporter genes. Family members are well conserved in their genomic (number and size of exons) and protein (aa length among species) structures, but have markedly different tissue expression patterns. This gene is primarily expressed in the liver, pancreas, and brain. Three splice variants that encode different isoforms have been identified. [p…
FST1	HiC_scaffold_2	64500000	67200000	67047377	67058720	DGKQ	diacylglycerol kinase theta	diacylglycerol kinase theta	The protein encoded by this gene contains three cysteine-rich domains, a proline-rich region, and a pleckstrin homology domain with an overlapping Ras-associating domain. It is localized in the speckle domains of the nucleus, and mediates the regeneration of phosphatidylinositol (PI) from diacylglycerol in the PI-cycle during cell signal transduction. [provided by RefSeq, Jul 2008]
FST1	HiC_scaffold_2	64500000	67200000	67060132	67071632	TMEM175	transmembrane protein 175	endosomal/lysosomal proton channel TMEM175	Enables arachidonate binding activity; potassium ion leak channel activity; and proton channel activity. Involved in lysosomal lumen pH elevation; potassium ion transmembrane transport; and proton transmembrane transport. Located in endosome membrane and lysosome. Is active in lysosomal membrane. [provided by Alliance of Genome Resources, Jul 2025]
FST1	HiC_scaffold_2	64500000	67200000	67085152	67140465	GAK	cyclin G associated kinase	cyclin-G-associated kinase	In all eukaryotes, the cell cycle is governed by cyclin-dependent protein kinases (CDKs), whose activities are regulated by cyclins and CDK inhibitors in a diverse array of mechanisms that involve the control of phosphorylation and dephosphorylation of Ser, Thr or Tyr residues. Cyclins are molecules that possess a consensus domain called the &apos;cyclin box.&apos; In mammalian cells, 9 cyclin sp…
FST1	HiC_scaffold_2	64500000	67200000	67160428	67191129	CPLX1	complexin 1	complexin-1	Enables lipid binding activity. Involved in regulation of vesicle-mediated transport and signal release. Part of SNARE complex. Is active in several cellular components, including Schaffer collateral - CA1 synapse; calyx of Held; and glutamatergic synapse. Is expressed in nervous system; retina; and tongue. Human ortholog(s) of this gene implicated in developmental and epileptic encephalopathy 63…
FST2	HiC_scaffold_1	58200000	59300000	58435860	58476409	PLXNA1	plexin A1	plexin-A1	Enables semaphorin receptor activity. Involved in T cell activation via T cell receptor contact with antigen bound to MHC molecule on antigen presenting cell; nervous system development; and semaphorin-plexin signaling pathway. Acts upstream of or within dichotomous subdivision of terminal units involved in salivary gland branching; neuron projection morphogenesis; and regulation of smooth muscle…
FST2	HiC_scaffold_1	58200000	59300000	58503638	58745323	CHCHD6	coiled-coil-helix-coiled-coil-helix domain containing 6	MICOS complex subunit MIC25	Involved in DNA damage response and cristae formation. Located in cytosol and mitochondrial inner membrane. Part of MICOS complex. [provided by Alliance of Genome Resources, Jul 2025]
FST2	HiC_scaffold_1	58200000	59300000	58779577	58840714	TXNRD3	thioredoxin reductase 3	thioredoxin reductase 3	The protein encoded by this gene belongs to the pyridine nucleotide-disulfide oxidoreductase family, and is a member of the thioredoxin (Trx) system. Three thioredoxin reductase (TrxR) isozymes are found in mammals. TrxRs are selenocysteine-containing flavoenzymes, which reduce thioredoxins, as well as other substrates, and play a key role in redox homoeostasis. This gene encodes the third TrxR, …
FST2	HiC_scaffold_1	58200000	59300000	58912003	58914954	C3orf22	chromosome 3 open reading frame 22	uncharacterized protein C3orf22	Located in cytoplasm. [provided by Alliance of Genome Resources, Jul 2025]
FST2	HiC_scaffold_1	58200000	59300000	58921236	58949119	CHST13	carbohydrate sulfotransferase 13	carbohydrate sulfotransferase 13	The protein encoded by this gene belongs to the sulfotransferase 2 family. It is localized to the golgi membrane, and catalyzes the transfer of sulfate to the C4 hydroxyl of beta-1,4-linked N-acetylgalactosamine (GalNAc) flanked by glucuronic acid residue in chondroitin. Chondroitin sulfate constitutes the predominant proteoglycan present in cartilage and is distributed on the surfaces of many ce…
FST2	HiC_scaffold_1	58200000	59300000	58954576	58994846	UROC1	urocanate hydratase 1	urocanate hydratase	This gene encodes an enzyme involved in the second step of histidine catabolism, metabolizing urocanic acid to formiminoglutamic acid. Deficiency of this enzyme results in urocanic aciduria, and is an apparent cause of mental retardation. Multiple transcript variants encoding different isoforms have been found for this gene. [provided by RefSeq, Apr 2021]
FST2	HiC_scaffold_1	58200000	59300000	59014164	59051208	ZXDC	ZXD family zinc finger C	zinc finger protein ZXDC	Enables C2H2 zinc finger domain binding activity; LRR domain binding activity; and transcription coactivator activity. Involved in positive regulation of DNA-templated transcription. Predicted to be active in nucleus. [provided by Alliance of Genome Resources, Jul 2025]
FST2	HiC_scaffold_1	58200000	59300000	59053257	59101870	CCDC37	cilia and flagella associated protein 100	cilia- and flagella-associated protein 100|coiled-coil domain containing 37|coiled-coil domain-containing protein 37	Predicted to enable dynein complex binding activity. Predicted to be involved in cilium movement and inner dynein arm assembly. Located in ciliary basal body. [provided by Alliance of Genome Resources, Jul 2025]
FST2	HiC_scaffold_1	58200000	59300000	59134744	59149541	KLF15	Kruppel like factor 15	Krueppel-like factor 15	Enables DNA-binding transcription factor activity and transcription cis-regulatory region binding activity. Involved in several processes, including cardiac muscle hypertrophy in response to stress; negative regulation of peptidyl-lysine acetylation; and podocyte differentiation. Acts upstream of or within several processes, including intracellular glucose homeostasis; positive regulation of D-gl…
FST3	HiC_scaffold_1	60500000	61800000	60771887	60801834	ABHD5	abhydrolase domain containing 5, lysophosphatidic acid acyltransferase	1-acylglycerol-3-phosphate O-acyltransferase ABHD5	The protein encoded by this gene belongs to a large family of proteins defined by an alpha/beta hydrolase fold, and contains three sequence motifs that correspond to a catalytic triad found in the esterase/lipase/thioesterase subfamily. It differs from other members of this subfamily in that its putative catalytic triad contains an asparagine instead of the serine residue. Mutations in this gene …
FST3	HiC_scaffold_1	60500000	61800000	60859246	61068073	ANO10	anoctamin 10	anoctamin-10	The transmembrane protein encoded by this gene belongs to the anoctamin family of calcium-activated chloride channels, also known as the transmembrane 16 family. The encoded protein contains eight transmembrane domains with cytosolic N- and C-termini. Defects in this gene may cause autosomal recessive spinocerebellar ataxia-10. Alternative splicing results in multiple transcript variants. [provid…
FST3	HiC_scaffold_1	60500000	61800000	61080753	61118893	SNRK	SNF related kinase	SNF-related serine/threonine-protein kinase	SNRK is a member of the sucrose nonfermenting (SNF)-related kinase family of serine/threonine kinases (Kertesz et al., 2002 [PubMed 12234663]).[supplied by OMIM, Apr 2009]
FST3	HiC_scaffold_1	60500000	61800000	61436270	61613778	CLASP2	cytoplasmic linker associated protein 2	CLIP-associating protein 2	Enables cytoskeletal protein binding activity; dystroglycan binding activity; and protein tyrosine kinase binding activity. Involved in several processes, including cytoskeleton organization; positive regulation of extracellular matrix organization; and regulation of supramolecular fiber organization. Located in several cellular components, including basal cortex; focal adhesion; and microtubule …
FST3	HiC_scaffold_1	60500000	61800000	61640512	61698539	UBP1	upstream binding protein 1	upstream-binding protein 1	Enables DNA-binding transcription activator activity, RNA polymerase II-specific and RNA polymerase II cis-regulatory region sequence-specific DNA binding activity. Involved in positive regulation of transcription by RNA polymerase II. Predicted to be located in cytosol and nucleoplasm. Predicted to be part of protein-containing complex. Predicted to be active in nucleus. Is expressed in several …
FST3	HiC_scaffold_1	60500000	61800000	61702401	61841289	FBXL2	F-box and leucine rich repeat protein 2	F-box/LRR-repeat protein 2	This gene encodes a member of the F-box protein family which is characterized by an approximately 40 amino acid motif, the F-box. The F-box proteins constitute one of the four subunits of ubiquitin protein ligase complex called SCFs (SKP1-cullin-F-box), which function in phosphorylation-dependent ubiquitination. The F-box proteins are divided into 3 classes: Fbws containing WD-40 domains, Fbls co…
FST4	HiC_scaffold_1	111100000	112200000	111157469	111175684	EPHB3	EPH receptor B3	ephrin type-B receptor 3	Enables axon guidance receptor activity. Involved in several processes, including corpus callosum development; neuron projection development; and tube morphogenesis. Acts upstream of or within central nervous system projection neuron axonogenesis and retinal ganglion cell axon guidance. Predicted to be active in dendrite and plasma membrane. Is expressed in several structures, including alimentar…
FST4	HiC_scaffold_1	111100000	112200000	111321270	111329733	CHRD	chordin	chordin	Predicted to enable BMP binding activity. Acts upstream of or within several processes, including Kupffer&apos;s vesicle development; embryonic organ development; and regionalization. Predicted to be located in extracellular region. Predicted to be active in extracellular space. Is expressed in several structures, including anterior neural keel; ectoderm; embryonic structure; median fin; and meso…
FST4	HiC_scaffold_1	111100000	112200000	111331696	111336780	THPO	thrombopoietin	thrombopoietin	Megakaryocytopoiesis is the cellular development process that leads to platelet production. The main functional protein encoded by this gene is a humoral growth factor that is necessary for megakaryocyte proliferation and maturation, as well as for thrombopoiesis. This protein is the ligand for MLP/C_MPL, the product of myeloproliferative leukemia virus oncogene. Mutations in this gene are the ca…
FST4	HiC_scaffold_1	111100000	112200000	111340473	111343499	POLR2H	RNA polymerase II, I and III subunit H	DNA-directed RNA polymerases I, II, and III subunit RPABC3	The three eukaryotic RNA polymerases are complex multisubunit enzymes that play a central role in the transcription of nuclear genes. This gene encodes an essential and highly conserved subunit of RNA polymerase II that is shared by the other two eukaryotic DNA-directed RNA polymerases, I and III. Alternative splicing results in multiple transcript variants of this gene. [provided by RefSeq, Jul …
FST4	HiC_scaffold_1	111100000	112200000	111345604	111359198	CLCN2	chloride voltage-gated channel 2	chloride channel protein 2	This gene encodes a voltage-gated chloride channel. The encoded protein is a transmembrane protein that maintains chloride ion homeostasis in various cells. Defects in this gene may be a cause of certain epilepsies. Four transcript variants encoding different isoforms have been found for this gene. [provided by RefSeq, Mar 2012]
FST4	HiC_scaffold_1	111100000	112200000	111360803	111368228	FAM131A	family with sequence similarity 131 member A	protein FAM131A	Is expressed in central nervous system and retina. Orthologous to human FAM131A (family with sequence similarity 131 member A). [provided by Alliance of Genome Resources, Jul 2025]
FST4	HiC_scaffold_1	111100000	112200000	111369449	111387273	EIF4G1	eukaryotic translation initiation factor 4 gamma 1	eukaryotic translation initiation factor 4 gamma 1	The protein encoded by this gene is a component of the multi-subunit protein complex EIF4F. This complex facilitates the recruitment of mRNA to the ribosome, which is a rate-limiting step during the initiation phase of protein synthesis. The recognition of the mRNA cap and the ATP-dependent unwinding of 5&apos;-terminal secondary structure is catalyzed by factors in this complex. The subunit enco…
FST4	HiC_scaffold_1	111100000	112200000	111392952	111407793	PSMD2	proteasome 26S subunit ubiquitin receptor, non-ATPase 2	26S proteasome non-ATPase regulatory subunit 2	The 26S proteasome is a multicatalytic proteinase complex with a highly ordered structure composed of 2 complexes, a 20S core and a 19S regulator. The 20S core is composed of 4 rings of 28 non-identical subunits; 2 rings are composed of 7 alpha subunits and 2 rings are composed of 7 beta subunits. The 19S regulator is composed of a base, which contains 6 ATPase subunits and 2 non-ATPase subunits,…
FST4	HiC_scaffold_1	111100000	112200000	111408872	111421555	ECE2	endothelin converting enzyme 2	endothelin-converting enzyme 2	Enables metalloendopeptidase activity. Involved in peptide hormone processing. Located in cytoplasmic vesicle membrane. [provided by Alliance of Genome Resources, Jul 2025]
FST4	HiC_scaffold_1	111100000	112200000	111430826	111432167	CAMK2N2	calcium/calmodulin dependent protein kinase II inhibitor 2	calcium/calmodulin-dependent protein kinase II inhibitor 2	This gene encodes a protein that is highly similar to the rat CaM-KII inhibitory protein, an inhibitor of calcium/calmodulin-dependent protein kinase II (CAMKII). CAMKII regulates numerous physiological functions, including neuronal synaptic plasticity through the phosphorylation of alpha-amino-3-hydroxy-5-methyl-4-isoxazolepropionic acid-type glutamate (AMPA) receptors. Studies of the similar pr…
FST4	HiC_scaffold_1	111100000	112200000	111440927	111445961	ALG3	ALG3 alpha-1,3- mannosyltransferase	dol-P-Man:Man(5)GlcNAc(2)-PP-Dol alpha-1,3-mannosyltransferase	This gene encodes a member of the presenilin family. Presenilins are catalytic components of the multi-subunit gamma-secretase complex, which mediates critical cellular processes through cleavage of type I transmembrane proteins including Notch receptors and the amyloid precursor protein. The encoded protein contains eight transmembrane domains and is localized to the endoplasmic reticulum, where…
FST4	HiC_scaffold_1	111100000	112200000	111446416	111457047	VWA5B2	von Willebrand factor A domain containing 5B2	von Willebrand factor A domain-containing protein 5B2	Is expressed in nervous system; pancreas trunk epithelium; and sensory organ. Orthologous to human VWA5B2 (von Willebrand factor A domain containing 5B2). [provided by Alliance of Genome Resources, Jul 2025]
FST4	HiC_scaffold_1	111100000	112200000	111487329	111494360	ABCF3	general control non-repressible 3	general control non-repressible 3	This gene encodes a member of the ATP-binding cassette (ABC) transporter superfamily. ATP-binding cassette proteins transport various molecules across extra- and intracellular membranes. The protein encoded by this gene displays antiviral effect against flaviviruses. Alternatively spliced transcript variants encoding different isoforms have been found for this gene. [provided by RefSeq, May 2017]
FST4	HiC_scaffold_1	111100000	112200000	111497065	111503544	AP2M1	adaptor related protein complex 2 subunit mu 1	AP-2 complex subunit mu	This gene encodes a subunit of the heterotetrameric coat assembly protein complex 2 (AP2), which belongs to the adaptor complexes medium subunits family. The encoded protein is required for the activity of a vacuolar ATPase, which is responsible for proton pumping occurring in the acidification of endosomes and lysosomes. The encoded protein may also play an important role in regulating the intra…
FST4	HiC_scaffold_1	111100000	112200000	111509090	111523813	DVL3	dishevelled segment polarity protein 3	segment polarity protein dishevelled homolog DVL-3	This gene is a member of a multi-gene family which shares strong similarity with the Drosophila dishevelled gene, dsh. The Drosophila dishevelled gene encodes a cytoplasmic phosphoprotein that regulates cell proliferation. [provided by RefSeq, Jul 2008]
FST4	HiC_scaffold_1	111100000	112200000	111530787	111539063	EIF2B5	eukaryotic translation initiation factor 2B subunit epsilon	translation initiation factor eIF2B subunit epsilon	This gene encodes one of five subunits of eukaryotic translation initiation factor 2B (EIF2B), a GTP exchange factor for eukaryotic initiation factor 2 and an essential regulator for protein synthesis. Mutations in this gene and the genes encoding other EIF2B subunits have been associated with leukoencephalopathy with vanishing white matter. [provided by RefSeq, Nov 2009]
FST4	HiC_scaffold_1	111100000	112200000	111551610	111558976	HTR3E	5-hydroxytryptamine receptor 3E	5-hydroxytryptamine receptor 3E|5-hydroxytryptamine (serotonin) receptor 3, family member E|5-hydroxytryptamine (serotonin) receptor 3E, ionotropic|5-hydroxytryptamine receptor 3 subunit E	This locus encodes a 5-hydroxytryptamine (serotonin) receptor subunit. The encoded protein, subunit E, may play a role in neurotransmission in myenteric neurons. Genes encoding subunits C, D and E form a cluster on chromosome 3. Alternatively spliced transcript variants encoding distinct isoforms have been described. [provided by RefSeq, Feb 2012]
FST4	HiC_scaffold_1	111100000	112200000	111591995	111598618	HTR3C	5-hydroxytryptamine receptor 3C	5-hydroxytryptamine receptor 3C|5-HT3-C|5-HT3C|5-hydroxytryptamine (serotonin) receptor 3, family member C|5-hydroxytryptamine (serotonin) receptor 3C, ionotropic|5-hydroxytryptamine receptor 3 subunit C|serotonin receptor 3C	The product of this gene belongs to the ligand-gated ion channel receptor superfamily. This gene encodes subunit C of the type 3 receptor for 5-hydroxytryptamine (serotonin), a biogenic hormone that functions as a neurotransmitter, a hormone, and a mitogen. This receptor causes fast, depolarizing responses in neurons after activation. Genes encoding subunits C, D and E form a cluster on chromosom…
FST4	HiC_scaffold_1	111100000	112200000	111605477	111611261	HTR3D	5-hydroxytryptamine receptor 3D	5-hydroxytryptamine receptor 3D|5-hydroxytryptamine (serotonin) receptor 3 family member D|5-hydroxytryptamine (serotonin) receptor 3D, ionotropic|5-hydroxytryptamine receptor 3 subunit D|serotonin 5-HT-3D receptor|serotonin receptor 3D	The protein encoded this gene belongs to the ligand-gated ion channel receptor superfamily. This gene encodes subunit D of the type 3 receptor for 5-hydroxytryptamine (serotonin), a biogenic hormone that functions as a neurotransmitter, a mitogen and a hormone. This hormone has been linked to neuropsychiatric disorders, including anxiety, depression, and migraine. Serotonin receptors causes fast …
FST4	HiC_scaffold_1	111100000	112200000	111625440	111705889	ABCC5	ATP binding cassette subfamily C member 5	ATP-binding cassette sub-family C member 5	The protein encoded by this gene is a member of the superfamily of ATP-binding cassette (ABC) transporters. ABC proteins transport various molecules across extra- and intra-cellular membranes. ABC genes are divided into seven distinct subfamilies (ABC1, MDR/TAP, MRP, ALD, OABP, GCN20, White). This protein is a member of the MRP subfamily which is involved in multi-drug resistance. This protein fu…
FST4	HiC_scaffold_1	111100000	112200000	111724644	111775424	PARL	presenilin associated rhomboid like	presenilin-associated rhomboid-like protein, mitochondrial	This gene encodes a member of the rhomboid family of intramembrane serine proteases that is localized to the inner mitochondrial membrane. The encoded protein regulates mitochondrial remodeling and apoptosis through regulated substrate proteolysis. Proteolytic processing of the encoded protein results in the release of a small peptide, P-beta, which may transit to the nucleus. Mutations in this g…
FST4	HiC_scaffold_1	111100000	112200000	111779112	111785065	MAP6D1	MAP6 domain containing 1	MAP6 domain-containing protein 1	This gene encodes a protein highly similar to the mouse MAP6 domain containing 1 protein, which is related to the STOP proteins. Based on the study of the mouse protein, the encoded protein may function as a calmodulin-regulated neuronal protein that binds and stabilizes microtubules but also associates with the Golgi membranes through N-terminal palmitoylation. [provided by RefSeq, Oct 2008]
FST4	HiC_scaffold_1	111100000	112200000	111790332	111879036	YEATS2	YEATS domain containing 2	YEATS domain-containing protein 2	Summary: The protein encoded by this gene is a scaffolding subunit of the ATAC complex, which is a complex with acetyltransferase activity on histones H3 and H4. Alternative splicing results in multiple transcript variants encoding different isoforms. [provided by RefSeq, May 2017]
FST4	HiC_scaffold_1	111100000	112200000	111931597	111955929	KLHL24	kelch like family member 24	kelch-like protein 24	The protein encoded by this gene is a ubiquitin ligase substrate receptor and is regulated by autoubiquitination. Variations in the translation initiation codon of this gene have been found, which result in an N-terminally truncated but more stable protein due to loss of the autoubiquitination function. The more stable mutant protein causes an increased ubiquitin and degradation of keratin 14, wh…
FST4	HiC_scaffold_1	111100000	112200000	112023545	112024006	RPS17	ribosomal protein S17	small ribosomal subunit protein eS17	Ribosomes, the organelles that catalyze protein synthesis, consist of a small 40S subunit and a large 60S subunit. Together these subunits are composed of four RNA species and approximately 80 structurally distinct proteins. This gene encodes a ribosomal protein that is a component of the 40S subunit. The protein belongs to the S17E family of ribosomal proteins and is located in the cytoplasm. Mu…
FST4	HiC_scaffold_1	111100000	112200000	112049344	112103470	KLHL6	kelch like family member 6	kelch-like protein 6	This gene encodes a BTB-Kelch-related protein. The encoded protein may be involved in protein degradation. Mutations in this gene have been associated with retinitis pigmentosa 42. [provided by RefSeq, Feb 2010]
FST4	HiC_scaffold_1	111100000	112200000	112172223	112436567	MCF2L2	MCF.2 cell line derived transforming sequence-like 2	putative guanine nucleotide exchange factor MCF2L2	Predicted to enable guanyl-nucleotide exchange factor activity. Predicted to be located in cytosol. Predicted to be active in cytoplasm. [provided by Alliance of Genome Resources, Jul 2025]
FST5	HiC_scaffold_3	109200000	111100000	109251077	109305877	BIN1	bridging integrator 1	myc box-dependent-interacting protein 1	This gene encodes several isoforms of a nucleocytoplasmic adaptor protein, one of which was initially identified as a MYC-interacting protein with features of a tumor suppressor. Isoforms that are expressed in the central nervous system may be involved in synaptic vesicle endocytosis and may interact with dynamin, synaptojanin, endophilin, and clathrin. Isoforms that are expressed in muscle and u…
FST5	HiC_scaffold_3	109200000	111100000	109428762	109451703	ERCC3	excision repair cross-complementation group 3	general transcription and DNA repair factor IIH helicase/translocase subunit XPB	This gene encodes an ATP-dependent DNA helicase that functions in nucleotide excision repair. The encoded protein is a subunit of basal transcription factor 2 (TFIIH) and, therefore, also functions in class II transcription. Mutations in this gene are associated with Xeroderma pigmentosum B, Cockayne&apos;s syndrome, and trichothiodystrophy. Alternative splicing results in multiple transcript var…
FST5	HiC_scaffold_3	109200000	111100000	109468129	109497662	MAP3K2	mitogen-activated protein kinase kinase kinase 2	mitogen-activated protein kinase kinase kinase 2	The protein encoded by this gene is a member of serine/threonine protein kinase family. This kinase preferentially activates other kinases involved in the MAP kinase signaling pathway. This kinase has been shown to directly phosphorylate and activate Ikappa B kinases, and thus plays a role in NF-kappa B signaling pathway. This kinase has also been found to bind and activate protein kinase C-relat…
FST5	HiC_scaffold_3	109200000	111100000	109657721	109698168	IWS1	interacts with SUPT6H, CTD assembly factor 1	protein IWS1 homolog	Enables RNA polymerase II complex binding activity; RNA polymerase II-specific DNA-binding transcription factor binding activity; and chromatin binding activity. Involved in nucleosome assembly; poly(A)+ mRNA export from nucleus; and regulation of DNA-templated transcription. Part of RNA polymerase II, core complex. Orthologous to human IWS1 (interacts with SUPT6H, CTD assembly factor 1). [provid…
FST5	HiC_scaffold_3	109200000	111100000	109733079	109809192	MYO7B	myosin VIIB	unconventional myosin-VIIb	Enables several functions, including ATP binding activity; cadherin binding activity; and plus-end directed microfilament motor activity. Involved in several processes, including chaeta morphogenesis; instar larval or pupal development; and plasma membrane bounded cell projection organization. Located in several cellular components, including basal cortex; chrorion micropyle; and female germline …
FST5	HiC_scaffold_3	109200000	111100000	109811100	109846523	LIMS2	LIM zinc finger domain containing 2	LIM and senescent cell antigen-like-containing domain protein 2	This gene encodes a member of a small family of focal adhesion proteins which interacts with ILK (integrin-linked kinase), a protein which effects protein-protein interactions with the extraceullar matrix. The encoded protein has five LIM domains, each domain forming two zinc fingers, which permit interactions which regulate cell shape and migration. A pseudogene of this gene is located on chromo…
FST5	HiC_scaffold_3	109200000	111100000	109880351	109881007	SFT2D3	SFT2 domain containing 3	vesicle transport protein SFT2C	Predicted to be involved in protein transport and vesicle-mediated transport. Predicted to be located in several cellular components, including cytoplasm; endomembrane system; and intracellular membrane-bounded organelle. [provided by Alliance of Genome Resources, Apr 2025]
FST5	HiC_scaffold_3	109200000	111100000	109884831	109953802	WDR33	WD repeat domain 33	pre-mRNA 3&apos; end processing protein WDR33	This gene encodes a member of the WD repeat protein family. WD repeats are minimally conserved regions of approximately 40 amino acids typically bracketed by gly-his and trp-asp (GH-WD), which may facilitate formation of heterotrimeric or multiprotein complexes. Members of this family are involved in a variety of cellular processes, including cell cycle progression, signal transduction, apoptosis…
FST5	HiC_scaffold_3	109200000	111100000	109988871	109989236	HNRNPDL	heterogeneous nuclear ribonucleoprotein D like	heterogeneous nuclear ribonucleoprotein D-like	This gene belongs to the subfamily of ubiquitously expressed heterogeneous nuclear ribonucleoproteins (hnRNPs). The hnRNPs are RNA binding proteins and they complex with heterogeneous nuclear RNA (hnRNA). These proteins are associated with pre-mRNAs in the nucleus and appear to influence pre-mRNA processing and other aspects of mRNA metabolism and transport. While all of the hnRNPs are present in…
FST5	HiC_scaffold_3	109200000	111100000	110020575	110030413	POLR2D	RNA polymerase II subunit D	DNA-directed RNA polymerase II subunit RPB4	This gene encodes the fourth largest subunit of RNA polymerase II, the polymerase responsible for synthesizing messenger RNA in eukaryotes. In yeast, this polymerase subunit is associated with the polymerase under suboptimal growth conditions and may have a stress protective role. A sequence for a ribosomal pseudogene is contained within the 3&apos; untranslated region of the transcript from this…
FST5	HiC_scaffold_3	109200000	111100000	110045074	110049599	AMMECR1L	AMMECR1 like	AMMECR1-like protein	Predicted to be active in nucleus. [provided by Alliance of Genome Resources, Jul 2025]
FST5	HiC_scaffold_3	109200000	111100000	110116639	110198294	SAP130	Sin3A associated protein 130	histone deacetylase complex subunit SAP130	This gene encodes subunit 3 of the splicing factor 3b protein complex. Splicing factor 3b, together with splicing factor 3a and a 12S RNA unit, forms the U2 small nuclear ribonucleoproteins complex (U2 snRNP). The splicing factor 3b/3a complex binds pre-mRNA upstream of the intron&apos;s branch site in a sequence independent manner and may anchor the U2 snRNP to the pre-mRNA. Splicing factor 3b i…
FST5	HiC_scaffold_3	109200000	111100000	110247808	110359996	UGGT1	UDP-glucose glycoprotein glucosyltransferase 1	UDP-glucose:glycoprotein glucosyltransferase 1	UDP-glucose:glycoprotein glucosyltransferase (UGT) is a soluble protein of the endoplasmic reticulum (ER) that selectively reglucosylates unfolded glycoproteins, thus providing quality control for protein transport out of the ER.[supplied by OMIM, Oct 2009]
FST5	HiC_scaffold_3	109200000	111100000	110429726	110470842	HS6ST1	heparan sulfate 6-O-sulfotransferase 1	heparan-sulfate 6-O-sulfotransferase 1	Enables heparan sulfate 6-sulfotransferase activity. Involved in heparan sulfate proteoglycan biosynthetic process. Acts upstream of or within angiogenesis; labyrinthine layer blood vessel development; and lung alveolus development. Is active in Golgi apparatus. Is expressed in several structures, including alimentary system; central nervous system; genitourinary system; limb; and sensory organ. …
FST6	HiC_scaffold_3	114500000	115700000	114413527	114527949	ZMYM2	zinc finger MYM-type containing 2	zinc finger MYM-type protein 2	The protein encoded by this gene is a zinc finger protein that may act as a transcription factor. The encoded protein may be part of a BHC histone deacetylase complex. Translocation of this gene with the fibroblast growth factor receptor-1 gene (FGFR1) results in a fusion gene, which may be a cause of stem cell leukemia lymphoma syndrome (SCLL). Several transcript variants encoding the same prote…
FST6	HiC_scaffold_3	114500000	115700000	114575135	114576472	GJA3	gap junction protein alpha 3	gap junction alpha-3 protein	The protein encoded by this gene is a connexin and is a component of lens fiber gap junctions. Defects in this gene are a cause of zonular pulverulent cataract type 3 (CZP3). [provided by RefSeq, Jan 2010]
FST6	HiC_scaffold_3	114500000	115700000	114626026	114626706	GJB2	gap junction protein beta 2	gap junction beta-2 protein	This gene encodes a member of the gap junction protein family. The gap junctions were first characterized by electron microscopy as regionally specialized structures on plasma membranes of contacting adherent cells. These structures were shown to consist of cell-to-cell channels that facilitate the transfer of ions and small molecules between cells. The gap junction proteins, also known as connex…
FST6	HiC_scaffold_3	114500000	115700000	114658401	114659186	GJB6	gap junction protein beta 6	gap junction beta-6 protein	Gap junctions allow the transport of ions and metabolites between the cytoplasm of adjacent cells. They are formed by two hemichannels, made up of six connexin proteins assembled in groups. Each connexin protein has four transmembrane segments, two extracellular loops, a cytoplasmic loop formed between the two inner transmembrane segments, and the N- and C-terminus both being in the cytoplasm. Th…
FST6	HiC_scaffold_3	114500000	115700000	114855270	115004613	CRYL1	crystallin lambda 1	lambda-crystallin homolog	Enables L-gulonate 3-dehydrogenase activity. Predicted to be involved in D-glucuronate catabolic process to D-xylulose 5-phosphate. Predicted to be active in cytosol. Is expressed in adult head and adult heart. Orthologous to human CRYL1 (crystallin lambda 1). [provided by Alliance of Genome Resources, Jul 2025]
FST6	HiC_scaffold_3	114500000	115700000	115056559	115199580	IFT88	intraflagellar transport 88	intraflagellar transport protein 88 homolog	Enables kinesin binding activity. Involved in cilium assembly; regulation of autophagosome assembly; and regulation of cilium assembly. Acts upstream of or within several processes, including circulatory system development; cytoskeleton organization; and nervous system development. Located in several cellular components, including ciliary base; cytoskeleton; and non-motile cilium. Part of intraci…
FST6	HiC_scaffold_3	114500000	115700000	115218508	115237907	IL17D	interleukin 17D	interleukin-17D	The protein encoded by this gene is a cytokine that shares the sequence similarity with IL17. The treatment of endothelial cells with this cytokine has been shown to stimulate the production of other cytokines including IL6, IL8 and CSF2/ GM-CSF. The increased expression of IL8 induced by this cytokine was found to be NF-kappa B-dependent. [provided by RefSeq, Jul 2008]
FST6	HiC_scaffold_3	114500000	115700000	115243897	115265466	N6AMT2	EEF1A lysine methyltransferase 1	EEF1A lysine methyltransferase 1|N-6 adenine-specific DNA methyltransferase 2 (putative)|eukaryotic translation elongation factor 1 alpha lysine methyltransferase 1|n(6)-adenine-specific DNA methyltransferase 2|protein-lysine N-methyltransferase N6AMT2	Enables protein-lysine N-methyltransferase activity. Involved in peptidyl-lysine methylation. Predicted to be located in cytosol. [provided by Alliance of Genome Resources, Jul 2025]
FST6	HiC_scaffold_3	114500000	115700000	115285749	115405768	XPO4	exportin 4	exportin-4	XPO4 belongs to a large family of karyopherins (see MIM 602738) that mediate the transport of proteins and other cargo between the nuclear and cytoplasmic compartments (Lipowsky et al., 2000 [PubMed 10944119]).[supplied by OMIM, Mar 2009]
FST6	HiC_scaffold_3	114500000	115700000	115455849	115514362	LATS2	large tumor suppressor kinase 2	serine/threonine-protein kinase LATS2	This gene encodes a serine/threonine protein kinase belonging to the LATS tumor suppressor family. The protein localizes to centrosomes during interphase, and early and late metaphase. It interacts with the centrosomal proteins aurora-A and ajuba and is required for accumulation of gamma-tubulin and spindle formation at the onset of mitosis. It also interacts with a negative regulator of p53 and …
FST6	HiC_scaffold_3	114500000	115700000	115605304	115612777	SAP18	SIN3 associated polypeptide P18	SIN3 associated polypeptide P18	Histone acetylation plays a key role in the regulation of eukaryotic gene expression. Histone acetylation and deacetylation are catalyzed by multisubunit complexes. The protein encoded by this gene is a component of the histone deacetylase complex, which includes SIN3, SAP30, HDAC1, HDAC2, RbAp46, RbAp48, and other polypeptides. This protein directly interacts with SIN3 and enhances SIN3-mediated…
FST6	HiC_scaffold_3	114500000	115700000	115620453	115640352	SKA3	spindle and kinetochore associated complex subunit 3	spindle and kinetochore-associated protein 3	This gene encodes a component of the spindle and kinetochore-associated protein complex that regulates microtubule attachment to the kinetochores during mitosis. The encoded protein localizes to the outer kinetechore and may be required for normal chromosome segregation and cell division. Alternative splicing results in multiple transcript variants. [provided by RefSeq, Oct 2009]
FST6	HiC_scaffold_3	114500000	115700000	115640814	115641122	MRPL57	mitochondrial ribosomal protein L57	large ribosomal subunit protein mL63	Mammalian mitochondrial ribosomal proteins are encoded by nuclear genes and help in protein synthesis within the mitochondrion. Mitochondrial ribosomes (mitoribosomes) consist of a small 28S subunit and a large 39S subunit. They have an estimated 75% protein to rRNA composition compared to prokaryotic ribosomes, where this ratio is reversed. Another difference between mammalian mitoribosomes and …
FST6	HiC_scaffold_3	114500000	115700000	115669826	115741560	ZDHHC20	zDHHC palmitoyltransferase 20	palmitoyltransferase ZDHHC20	Enables protein-cysteine S-palmitoyltransferase activity and zinc ion binding activity. Involved in peptidyl-L-cysteine S-palmitoylation and positive regulation by host of viral process. Located in Golgi membrane and plasma membrane. [provided by Alliance of Genome Resources, Jul 2025]
FST7	HiC_scaffold_4	103400000	105400000	103515661	103524409	FCGR1A	Fc gamma receptor Ia	high affinity immunoglobulin gamma Fc receptor I	This gene encodes a protein that plays an important role in the immune response. This protein is a high-affinity Fc-gamma receptor. The gene is one of three related gene family members located on chromosome 1. [provided by RefSeq, Jul 2008]
FST7	HiC_scaffold_4	103400000	105400000	103539392	103539772	HIST1H2BG	H2B clustered histone 5	histone H2B type 1-D|H2B histone family, member B|HIRA-interacting protein 2|Histone H2B type 1-C/E/F/G/I|Histone H2B.1 A|Histone H2B.a|Histone H2B.g|Histone H2B.h|Histone H2B.k|Histone H2B.l|histone 1, H2bd|histone H2B.1 B|histone H2B.b|histone cluster 1 H2B family member d|histone cluster 1, H2bd	Histones are basic nuclear proteins that are responsible for the nucleosome structure of the chromosomal fiber in eukaryotes. Nucleosomes consist of approximately 146 bp of DNA wrapped around a histone octamer composed of pairs of each of the four core histones (H2A, H2B, H3, and H4). The chromatin fiber is further compacted through the interaction of a linker histone, H1, with the DNA between th…
FST7	HiC_scaffold_4	103400000	105400000	103540747	103541157	HIST2H3PS2	H3.7 histone (putative)	histone H3-7|H3.2 histone (putative)|histone 2, H3, pseudogene 2|histone H3.2|histone HIST2H3PS2|histone cluster 2 H3 pseudogene 2	Histones are basic nuclear proteins responsible for nucleosome structure of the chromosomal fiber in eukaryotes. Two molecules of each of the four core histones (H2A, H2B, H3, and H4) form an octamer, around which approximately 146 bp of DNA is wrapped in repeating units, called nucleosomes. The linker histone, H1, interacts with linker DNA between nucleosomes and functions in the compaction of c…
FST7	HiC_scaffold_4	103400000	105400000	103600488	103600880	HIST1H2AA	H2A clustered histone 1	histone H2A type 1-A|H2A histone family, member R|histone 1, H2aa|histone H2A/r|histone cluster 1 H2A family member a|histone cluster 1, H2aa	Histones are basic nuclear proteins that are responsible for the nucleosome structure of the chromosomal fiber in eukaryotes. Nucleosomes consist of approximately 146 bp of DNA wrapped around a histone octamer composed of pairs of each of the four core histones (H2A, H2B, H3, and H4). The chromatin fiber is further compacted through the interaction of a linker histone, H1, with the DNA between th…
FST7	HiC_scaffold_4	103400000	105400000	103611313	103611726	BOLA1	bolA family member 1	bolA-like protein 1	Predicted to be involved in cell redox homeostasis; intracellular iron ion homeostasis; and iron-sulfur cluster assembly. Located in mitochondrion. Part of iron-sulfur cluster assembly complex. [provided by Alliance of Genome Resources, Jul 2025]
FST7	HiC_scaffold_4	103400000	105400000	103614814	103623325	SV2A	synaptic vesicle glycoprotein 2A	synaptic vesicle glycoprotein 2A	Enables protein kinase binding activity. Involved in synaptic vesicle priming. Acts upstream of or within intracellular calcium ion homeostasis. Located in cell-cell junction; neuromuscular junction; and synaptic vesicle. Is active in several cellular components, including GABA-ergic synapse; glutamatergic synapse; and presynaptic active zone. Is expressed in several structures, including aliment…
FST7	HiC_scaffold_4	103400000	105400000	103636800	103641016	SF3B4	splicing factor 3b subunit 4	splicing factor 3B subunit 4	This gene encodes one of four subunits of the splicing factor 3B. The protein encoded by this gene cross-links to a region in the pre-mRNA immediately upstream of the branchpoint sequence in pre-mRNA in the prespliceosomal complex A. It also may be involved in the assembly of the B, C and E spliceosomal complexes. In addition to RNA-binding activity, this protein interacts directly and highly spe…
FST7	HiC_scaffold_4	103400000	105400000	103641183	103650009	MTMR11	myotubularin related protein 11	myotubularin-related protein 11	Predicted to enable phosphatidylinositol-3-phosphate phosphatase activity. Predicted to be involved in phosphatidylinositol dephosphorylation. Located in cytoplasm. [provided by Alliance of Genome Resources, Jul 2025]
FST7	HiC_scaffold_4	103400000	105400000	103656298	103677861	OTUD7B	OTU deubiquitinase 7B	OTU domain-containing protein 7B	Enables K48-linked deubiquitinase activity and cysteine-type deubiquitinase activity. Involved in several processes, including negative regulation of protein localization to nucleus; protein deubiquitination; and regulation of intracellular signal transduction. Located in cytoplasm and nucleus. [provided by Alliance of Genome Resources, Jul 2025]
FST7	HiC_scaffold_4	103400000	105400000	103767106	103836103	VPS45	vacuolar protein sorting 45 homolog	vacuolar protein sorting-associated protein 45	Enables SNARE binding activity and unfolded protein binding activity. Involved in several processes, including Golgi vesicle transport; positive regulation of SNARE complex assembly; and vacuole inheritance. Located in Golgi membrane and cytosol. Part of SNARE complex. Human ortholog(s) of this gene implicated in severe congenital neutropenia 5. Orthologous to human VPS45 (vacuolar protein sortin…
FST7	HiC_scaffold_4	103400000	105400000	103842619	103851044	PLEKHO1	pleckstrin homology domain containing O1	pleckstrin homology domain-containing family O member 1	Acts upstream of or within several processes, including lamellipodium morphogenesis; myoblast fusion; and myoblast migration. Located in muscle cell projection membrane and ruffle membrane. Orthologous to human PLEKHO1 (pleckstrin homology domain containing O1). [provided by Alliance of Genome Resources, Jul 2025]
FST7	HiC_scaffold_4	103400000	105400000	103901591	103916008	ANP32E	acidic nuclear phosphoprotein 32 family member E	acidic leucine-rich nuclear phosphoprotein 32 family member E	Enables histone binding activity; histone chaperone activity; and protein folding chaperone. Predicted to be involved in regulation of apoptotic process. Located in nucleus. Part of Swr1 complex. [provided by Alliance of Genome Resources, Jul 2025]
FST7	HiC_scaffold_4	103400000	105400000	103940094	103945591	CA14	carbonic anhydrase 14	carbonic anhydrase 14	Enables carbonate dehydratase activity. Predicted to act upstream of or within carbon dioxide transport and regulation of pH. Predicted to be located in apical plasma membrane and basolateral plasma membrane. Predicted to be active in plasma membrane. Is expressed in several structures, including central nervous system; cranium; early conceptus; sensory organ; and urinary system. Orthologous to h…
FST7	HiC_scaffold_4	103400000	105400000	103947120	103950062	APH1A	aph-1A gamma-secretase subunit	gamma-secretase subunit APH-1A	This gene encodes a component of the gamma secretase complex that cleaves integral membrane proteins such as Notch receptors and beta-amyloid precursor protein. The gamma secretase complex contains this gene product, or the paralogous anterior pharynx defective 1 homolog B (APH1B), along with the presenilin, nicastrin, and presenilin enhancer-2 proteins. The precise function of this seven-transme…
FST7	HiC_scaffold_4	103400000	105400000	103952388	103957373	C1orf54	chromosome 1 open reading frame 54	uncharacterized protein C1orf54	Predicted to act upstream of or within epithelial cell proliferation involved in renal tubule morphogenesis; phosphatidylinositol 3-kinase/protein kinase B signal transduction; and response to wounding. Predicted to be located in extracellular region. [provided by Alliance of Genome Resources, Jul 2025]
FST7	HiC_scaffold_4	103400000	105400000	103960457	103963370	CIART	circadian associated repressor of transcription	circadian-associated transcriptional repressor	Predicted to enable E-box binding activity. Predicted to be involved in circadian regulation of gene expression; locomotor rhythm; and negative regulation of DNA-templated transcription. Predicted to be located in PML body. Predicted to be active in nucleus. [provided by Alliance of Genome Resources, Jul 2025]
FST7	HiC_scaffold_4	103400000	105400000	103994238	104013178	PRPF3	pre-mRNA processing factor 3	U4/U6 small nuclear ribonucleoprotein Prp3	The removal of introns from nuclear pre-mRNAs occurs on complexes called spliceosomes, which are made up of 4 small nuclear ribonucleoprotein (snRNP) particles and an undefined number of transiently associated splicing factors. This gene product is one of several proteins that associate with U4 and U6 snRNPs. Mutations in this gene are associated with retinitis pigmentosa-18. [provided by RefSeq,…
FST7	HiC_scaffold_4	103400000	105400000	104026446	104115461	RPRD2	regulation of nuclear pre-mRNA domain containing 2	regulation of nuclear pre-mRNA domain-containing protein 2	Predicted to enable RNA polymerase II complex binding activity. Predicted to be involved in mRNA 3&apos;-end processing. Part of transcription preinitiation complex. [provided by Alliance of Genome Resources, Jul 2025]
FST7	HiC_scaffold_4	103400000	105400000	104124861	104139519	TARS2	threonyl-tRNA synthetase 2, mitochondrial	threonine--tRNA ligase, mitochondrial	This gene encodes a member of the class-II aminoacyl-tRNA synthetase family. The encoded protein is a mitochondrial aminoacyl-tRNA synthetase. Alternative splicing results in multiple transcript variants. A related pseudogene has been identified on chromosome 4. [provided by RefSeq, Dec 2012]
FST7	HiC_scaffold_4	103400000	105400000	104140547	104146083	ECM1	extracellular matrix protein 1	extracellular matrix protein 1	This gene encodes a soluble protein that is involved in endochondral bone formation, angiogenesis, and tumor biology. It also interacts with a variety of extracellular and structural proteins, contributing to the maintenance of skin integrity and homeostasis. Mutations in this gene are associated with lipoid proteinosis disorder (also known as hyalinosis cutis et mucosae or Urbach-Wiethe disease)…
FST7	HiC_scaffold_4	103400000	105400000	104183928	104193649	ADAMTSL4	ADAMTS like 4	ADAMTS-like protein 4	This gene is a member of ADAMTS (a disintegrin and metalloproteinase with thrombospondin motifs)-like gene family and encodes a protein with seven thrombospondin type 1 repeats. The thrombospondin type 1 repeat domain is found in many proteins with diverse biological functions including cellular adhesion, angiogenesis, and patterning of the developing nervous system. Alternate transcriptional spl…
FST7	HiC_scaffold_4	103400000	105400000	104207393	104208972	MCL1	MCL1 apoptosis regulator, BCL2 family member	induced myeloid leukemia cell differentiation protein Mcl-1	This gene encodes an anti-apoptotic protein, which is a member of the Bcl-2 family. Alternative splicing results in multiple transcript variants. The longest gene product (isoform 1) enhances cell survival by inhibiting apoptosis while the alternatively spliced shorter gene products (isoform 2 and isoform 3) promote apoptosis and are death-inducing. [provided by RefSeq, Oct 2010]
FST7	HiC_scaffold_4	103400000	105400000	104244437	104250625	ENSA	endosulfine alpha	alpha-endosulfine	The protein encoded by this gene belongs to a highly conserved cAMP-regulated phosphoprotein (ARPP) family. This protein was identified as an endogenous ligand for the sulfonylurea receptor, ABCC8/SUR1. ABCC8 is the regulatory subunit of the ATP-sensitive potassium (KATP) channel, which is located on the plasma membrane of pancreatic beta cells and plays a key role in the control of insulin relea…
FST7	HiC_scaffold_4	103400000	105400000	104267038	104302528	GOLPH3L	golgi phosphoprotein 3 like	Golgi phosphoprotein 3-like	The Golgi complex plays a key role in the sorting and modification of proteins exported from the endoplasmic reticulum. The protein encoded by this gene is localized at the Golgi stack and may have a regulatory role in Golgi trafficking. [provided by RefSeq, Jul 2008]
FST7	HiC_scaffold_4	103400000	105400000	104306074	104318785	HORMAD1	HORMA domain containing 1	HORMA domain-containing protein 1	This gene encodes a HORMA domain-containing protein. HORMA domains are involved in chromatin binding and play a role in cell cycle regulation. The encoded protein may play a role in meiosis, and expression of this gene is a potential marker for cancer. A pseudogene of this gene is located on the long arm of chromosome 6. Alternatively spliced transcript variants encoding multiple isoforms have be…
FST7	HiC_scaffold_4	103400000	105400000	104339851	104360966	CTSS	cathepsin S	cathepsin S	The preproprotein encoded by this gene, a member of the peptidase C1 family, is a lysosomal cysteine proteinase that participates in the degradation of antigenic proteins to peptides for presentation on MHC class II molecules. The mature protein cleaves the invariant chain of MHC class II molecules in endolysosomal compartments and enables the formation of antigen-MHC class II complexes and the p…
FST7	HiC_scaffold_4	103400000	105400000	104374995	104384691	CTSK	cathepsin K	cathepsin K	The protein encoded by this gene is a lysosomal cysteine proteinase involved in bone remodeling and resorption. This protein, which is a member of the peptidase C1 protein family, is predominantly expressed in osteoclasts. However, the encoded protein is also expressed in a significant fraction of human breast cancers, where it could contribute to tumor invasiveness. Mutations in this gene are th…
FST7	HiC_scaffold_4	103400000	105400000	104389580	104464471	ARNT	aryl hydrocarbon receptor nuclear translocator	aryl hydrocarbon receptor nuclear translocator	This gene encodes a protein containing a basic helix-loop-helix domain and two characteristic PAS domains along with a PAC domain. The encoded protein binds to ligand-bound aryl hydrocarbon receptor and aids in the movement of this complex to the nucleus, where it promotes the expression of genes involved in xenobiotic metabolism. This protein is also a co-factor for transcriptional regulation by…
FST7	HiC_scaffold_4	103400000	105400000	104473295	104473654	SKA2	spindle and kinetochore associated complex subunit 2	spindle and kinetochore-associated protein 2	Enables microtubule binding activity. Involved in attachment of mitotic spindle microtubules to kinetochore and regulation of microtubule polymerization or depolymerization. Located in kinetochore and spindle microtubule. Part of SKA complex. [provided by Alliance of Genome Resources, Jul 2025]
FST7	HiC_scaffold_4	103400000	105400000	104502947	104534029	SETDB1	SET domain bifurcated histone lysine methyltransferase 1	histone-lysine N-methyltransferase SETDB1	This gene encodes a histone methyltransferase which regulates histone methylation, gene silencing, and transcriptional repression. This gene has been identified as a target for treatment in Huntington Disease, given that gene silencing and transcription dysfunction likely play a role in the disease pathogenesis. Alternatively spliced transcript variants of this gene have been described.[provided …
FST7	HiC_scaffold_4	103400000	105400000	104535539	104538573	CERS2	ceramide synthase 2	ceramide synthase 2	This gene encodes a protein that has sequence similarity to yeast longevity assurance gene 1. Mutation or overexpression of the related gene in yeast has been shown to alter yeast lifespan. The human protein may play a role in the regulation of cell growth. Alternatively spliced transcript variants encoding the same protein have been described. [provided by RefSeq, Jul 2008]
FST7	HiC_scaffold_4	103400000	105400000	104550286	104557427	ANXA9	annexin A9	annexin A9	The annexins are a family of calcium-dependent phospholipid-binding proteins. Members of the annexin family contain 4 internal repeat domains, each of which includes a type II calcium-binding site. The calcium-binding sites are required for annexins to aggregate and cooperatively bind anionic phospholipids and extracellular matrix proteins. This gene encodes a divergent member of the annexin prot…
FST7	HiC_scaffold_4	103400000	105400000	104558774	104563579	FAM63A	MINDY lysine 48 deubiquitinase 1	ubiquitin carboxyl-terminal hydrolase MINDY-1|MINDY deubiquitinase 1|MIU-containing novel DUB family member 1|deubiquitinating enzyme MINDY-1|family with sequence similarity 63 member A|motif interacting with Ub-containing novel DUB|protein FAM63A	Enables K48-linked deubiquitinase activity; K48-linked polyubiquitin modification-dependent protein binding activity; and cysteine-type carboxypeptidase activity. Predicted to be involved in proteolysis. Located in nuclear body. [provided by Alliance of Genome Resources, Jul 2025]
FST7	HiC_scaffold_4	103400000	105400000	104569652	104586083	PRUNE	prune exopolyphosphatase	exopolyphosphatase PRUNE1	This gene encodes a member of the DHH protein superfamily of phosphoesterases. This protein has been found to function as both a nucleotide phosphodiesterase and an exopolyphosphatase. This protein is believed to stimulate cancer progression and metastases through the induction of cell motility. A pseuodgene has been identified on chromosome 13. Alternative splicing results in multiple transcript…
FST7	HiC_scaffold_4	103400000	105400000	104588220	104595709	BNIPL	BCL2 interacting protein like	bcl-2/adenovirus E1B 19 kDa-interacting protein 2-like protein	The protein encoded by this gene interacts with several other proteins, such as BCL2, ARHGAP1, MIF and GFER. It may function as a bridge molecule between BCL2 and ARHGAP1/CDC42 in promoting cell death. Alternatively spliced transcript variants encoding different isoforms have been described for this gene. [provided by RefSeq, Aug 2011]
FST7	HiC_scaffold_4	103400000	105400000	104596625	104598463	C1orf56	chromosome 1 open reading frame 56	protein MENT|methylated in normal thymocytes protein	This gene is a proto-oncogene whose promoter is methylated by DNA methyltransferase 3B (DNMT3B), which represses the proto-oncogene. However, a catalytically inactive isoform of DNMT3B is overexpressed in lymphomas, leading to hypomethylation of the proto-oncogene&apos;s promoter and derepression of the proto-oncogene. [provided by RefSeq, Sep 2016]
FST7	HiC_scaffold_4	103400000	105400000	104612228	104612497	MLLT11	MLLT11 transcription factor 7 cofactor	protein AF1q	The gene variously symbolized ALL1, HRX, or MLL located on 11q23 has been demonstrated to be fused with a number of translocation partners in cases of leukemia. t(1;11)(q21;q23) translocations that fused the MLL gene to a gene on chromosomal band 1q21 in 2 infants with acute myelomonocytic leukemia have been demonstrated. The N-terminal portion of the MLL gene is critical for leukemogenesis in tr…
FST7	HiC_scaffold_4	103400000	105400000	104620931	104642784	GABPB2	GA binding protein transcription factor subunit beta 2	GA-binding protein subunit beta-2	This gene encodes the GA-binding protein transcription factor, beta subunit. This protein forms a tetrameric complex with the alpha subunit, and stimulates transcription of target genes. The encoded protein may be involved in activation of cytochrome oxidase expression and nuclear control of mitochondrial function. The crystal structure of a similar protein in mouse has been resolved as a ternary…
FST7	HiC_scaffold_4	103400000	105400000	104653986	104662488	SEMA6C	semaphorin 6C	semaphorin-6C	Enables semaphorin receptor binding activity. Predicted to be involved in several processes, including negative regulation of axon extension; neural crest cell migration; and semaphorin-plexin signaling pathway. Predicted to be located in cell surface and cytoplasm. Predicted to be active in plasma membrane. Is expressed in several structures, including alimentary system; brain; eye; genitourinar…
FST7	HiC_scaffold_4	103400000	105400000	104679021	104679575	TNFAIP8L2	TNF alpha induced protein 8 like 2	tumor necrosis factor alpha-induced protein 8-like protein 2	Predicted to be involved in negative regulation of T cell activation and negative regulation of inflammatory response. Predicted to be located in lysosome and nucleus. Predicted to be active in cytoplasm. [provided by Alliance of Genome Resources, Jul 2025]
FST7	HiC_scaffold_4	103400000	105400000	104681205	104687650	LYSMD1	LysM domain containing 1	lysM and putative peptidoglycan-binding domain-containing protein 1	Predicted to be located in nucleoplasm. Orthologous to human LYSMD1 (LysM domain containing 1). [provided by Alliance of Genome Resources, Jul 2025]
FST7	HiC_scaffold_4	103400000	105400000	104688547	104690728	SCNM1	sodium channel modifier 1	sodium channel modifier 1	SCNM1 is a zinc finger protein and putative splicing factor. In mice, Scnm1 modifies phenotypic expression of Scn8a (MIM 600702) mutations (Buchner et al., 2003 [PubMed 12920299]).[supplied by OMIM, Oct 2009]
FST7	HiC_scaffold_4	103400000	105400000	104691556	104694979	TMOD4	tropomodulin 4	tropomodulin-4	Enables tropomyosin binding activity. Predicted to be involved in actin filament organization; muscle contraction; and myofibril assembly. Located in striated muscle thin filament. Is expressed in diaphragm; liver; lung; and vertebral axis musculature. Orthologous to human TMOD4 (tropomodulin 4). [provided by Alliance of Genome Resources, Apr 2025]
FST7	HiC_scaffold_4	103400000	105400000	104696755	104707694	VPS72	vacuolar protein sorting 72 homolog	vacuolar protein sorting-associated protein 72 homolog	Enables histone binding activity. Involved in chromatin remodeling. Located in cytoplasm and nucleus. Part of Swr1 complex. Orthologous to human VPS72 (vacuolar protein sorting 72 homolog). [provided by Alliance of Genome Resources, Jul 2025]
FST7	HiC_scaffold_4	103400000	105400000	104711836	104745342	PIP5K1A	phosphatidylinositol-4-phosphate 5-kinase type 1 alpha	phosphatidylinositol 4-phosphate 5-kinase type-1 alpha	Enables 1-phosphatidylinositol-4-phosphate 5-kinase activity and kinase binding activity. Involved in several processes, including activation of GTPase activity; focal adhesion assembly; and ruffle assembly. Located in several cellular components, including lamellipodium; nucleus; and ruffle membrane. [provided by Alliance of Genome Resources, Jul 2025]
FST7	HiC_scaffold_4	103400000	105400000	104754397	104764729	PSMD4	proteasome 26S subunit ubiquitin receptor, non-ATPase 4	26S proteasome non-ATPase regulatory subunit 4	The 26S proteasome is a multicatalytic proteinase complex with a highly ordered structure composed of 2 complexes, a 20S core and a 19S regulator. The 20S core is composed of 4 rings of 28 non-identical subunits; 2 rings are composed of 7 alpha subunits and 2 rings are composed of 7 beta subunits. The 19S regulator is composed of a base, which contains 6 ATPase subunits and 2 non-ATPase subunits,…
FST7	HiC_scaffold_4	103400000	105400000	104797796	104802727	ZNF687	zinc finger protein 687	zinc finger protein 687	This gene encodes C2H2 zinc finger protein. The encoded protein may play a role in bone differentiation and development. Mutations in this gene are the cause of Paget disease of bone-6. Alternate splicing results in multiple transcript variants. [provided by RefSeq, Sep 2016]
FST7	HiC_scaffold_4	103400000	105400000	104804281	104822412	PI4KB	phosphatidylinositol 4-kinase beta	phosphatidylinositol 4-kinase beta	Enables 1-phosphatidylinositol 4-kinase activity and 14-3-3 protein binding activity. Involved in inner ear development. Acts upstream of or within lysosome organization. Located in Golgi membrane. Implicated in autosomal dominant nonsyndromic deafness 87. [provided by Alliance of Genome Resources, Jul 2025]
FST7	HiC_scaffold_4	103400000	105400000	104828198	104828860	RPS4X	ribosomal protein S4 X-linked	small ribosomal subunit protein eS4, X isoform	Cytoplasmic ribosomes, organelles that catalyze protein synthesis, consist of a small 40S subunit and a large 60S subunit. Together these subunits are composed of 4 RNA species and approximately 80 structurally distinct proteins. This gene encodes ribosomal protein S4, a component of the 40S subunit. Ribosomal protein S4 is the only ribosomal protein known to be encoded by more than one gene, nam…
FST7	HiC_scaffold_4	103400000	105400000	104842000	104847057	RFX5	regulatory factor X5	DNA-binding protein RFX5	A lack of MHC-II expression results in a severe immunodeficiency syndrome called MHC-II deficiency, or the bare lymphocyte syndrome (BLS; MIM 209920). At least 4 complementation groups have been identified in B-cell lines established from patients with BLS. The molecular defects in complementation groups B, C, and D all lead to a deficiency in RFX, a nuclear protein complex that binds to the X bo…
FST7	HiC_scaffold_4	103400000	105400000	104907643	104911219	PSMB4	proteasome 20S subunit beta 4	proteasome subunit beta type-4	The proteasome is a multicatalytic proteinase complex with a highly ordered ring-shaped 20S core structure. The core structure is composed of 4 rings of 28 non-identical subunits; 2 rings are composed of 7 alpha subunits and 2 rings are composed of 7 beta subunits. Proteasomes are distributed throughout eukaryotic cells at a high concentration and cleave peptides in an ATP/ubiquitin-dependent pro…
FST7	HiC_scaffold_4	103400000	105400000	104914230	104972286	POGZ	pogo transposable element derived with ZNF domain	pogo transposable element with ZNF domain	This gene encodes a large protein that resides in the limiting membrane of endosomes and lysosomes and mediates intracellular cholesterol trafficking via binding of cholesterol to its N-terminal domain. It is predicted to have a cytoplasmic C-terminus, 13 transmembrane domains, and 3 large loops in the lumen of the endosome - the last loop being at the N-terminus. This protein transports low-dens…
FST7	HiC_scaffold_4	103400000	105400000	105001533	105017675	CGN	cingulin	cingulin	Enables cadherin binding activity. Predicted to be involved in microtubule cytoskeleton organization. Predicted to act upstream of or within bicellular tight junction assembly and epithelial cell morphogenesis. Located in bicellular tight junction and plasma membrane. [provided by Alliance of Genome Resources, Jul 2025]
FST7	HiC_scaffold_4	103400000	105400000	105020339	105063729	TUFT1	tuftelin 1	tuftelin	Tuftelin is an acidic protein that is thought to play a role in dental enamel mineralization and is implicated in caries susceptibility. It is also thought to be involved with adaptation to hypoxia, mesenchymal stem cell function, and neurotrophin nerve growth factor mediated neuronal differentiation. [provided by RefSeq, Aug 2014]
FST7	HiC_scaffold_4	103400000	105400000	105087610	105144747	SNX27	sorting nexin 27	sorting nexin-27	This gene encodes a member of the sorting nexin family, a diverse group of cytoplasmic and membrane-associated proteins involved in endocytosis of plasma membrane receptors and protein trafficking through these compartments. All members of this protein family contain a phosphoinositide binding domain (PX domain). A highly similar protein in mouse is responsible for the specific recruitment of an …
FST7	HiC_scaffold_4	103400000	105400000	105173160	105179852	RIIAD1	regulatory subunit of type II PKA R-subunit domain containing 1	RIIa domain-containing protein 1	Is expressed in several structures, including adrenal gland; brain; gut; reproductive system; and respiratory system. Orthologous to human RIIAD1 (regulatory subunit of type II PKA R-subunit domain containing 1). [provided by Alliance of Genome Resources, Jul 2025]
FST7	HiC_scaffold_4	103400000	105400000	105199116	105202954	MRPL9	mitochondrial ribosomal protein L9	large ribosomal subunit protein bL9m	This is a nuclear gene encoding a protein component of the 39S subunit of the mitochondrial ribosome. Alternative splicing results in multiple transcript variants. A pseudogene of this gene is found on chromosome 8. [provided by RefSeq, Jul 2014]
FST7	HiC_scaffold_4	103400000	105400000	105205857	105209183	OAZ3	ornithine decarboxylase antizyme 3	ornithine decarboxylase antizyme 3	The protein encoded by this gene belongs to the ornithine decarboxylase antizyme family, which plays a role in cell growth and proliferation by regulating intracellular polyamine levels. Expression of antizymes requires +1 ribosomal frameshifting, which is enhanced by high levels of polyamines. Antizymes in turn bind to and inhibit ornithine decarboxylase (ODC), the key enzyme in polyamine biosyn…
FST7	HiC_scaffold_4	103400000	105400000	105212128	105218502	TDRKH	tudor and KH domain containing	tudor and KH domain-containing protein	Predicted to enable RNA binding activity. Predicted to be involved in several processes, including P granule organization; male meiotic nuclear division; and piRNA processing. Located in mitochondrion. [provided by Alliance of Genome Resources, Jul 2025]
FST7	HiC_scaffold_4	103400000	105400000	105235222	105239627	LINGO4	leucine rich repeat and Ig domain containing 4	leucine-rich repeat and immunoglobulin-like domain-containing nogo receptor-interacting protein 4	Predicted to act upstream of or within positive regulation of synapse assembly. Predicted to be located in membrane. Predicted to be active in extracellular matrix and extracellular space. [provided by Alliance of Genome Resources, Jul 2025]
FST7	HiC_scaffold_4	103400000	105400000	105241747	105263728	RORC	RAR related orphan receptor C	nuclear receptor ROR-gamma	Enables DNA-binding transcription factor activity, RNA polymerase II-specific and transcription coactivator binding activity. Involved in several processes, including circadian regulation of gene expression; hematopoietic or lymphoid organ development; and regulation of primary metabolic process. Acts upstream of or within several processes, including T cell differentiation; mucosa-associated lym…
FST7	HiC_scaffold_4	103400000	105400000	105268868	105272323	C2CD4D	C2 calcium dependent domain containing 4D	C2 calcium-dependent domain-containing protein 4D	Predicted to enable long-chain fatty acyl-CoA hydrolase activity. Predicted to be involved in cardiolipin acyl-chain remodeling and long-chain fatty-acyl-CoA metabolic process. Predicted to be located in mitochondrion. Predicted to be active in mitochondrial matrix. Orthologous to human THEM5 (thioesterase superfamily member 5). [provided by Alliance of Genome Resources, Apr 2025]
FST7	HiC_scaffold_4	103400000	105400000	105279428	105287000	THEM5	thioesterase superfamily member 5	acyl-coenzyme A thioesterase THEM5	Enables long-chain fatty acyl-CoA hydrolase activity. Involved in long-chain fatty-acyl-CoA metabolic process. Located in mitochondrial matrix. [provided by Alliance of Genome Resources, Jul 2025]
FST7	HiC_scaffold_4	103400000	105400000	105312179	105349871	THEM4	thioesterase superfamily member 4	acyl-coenzyme A thioesterase THEM4	Protein kinase B (PKB) is a major downstream target of receptor tyrosine kinases that signal via phosphatidylinositol 3-kinase. Upon cell stimulation, PKB is translocated to the plasma membrane, where it is phosphorylated in the C-terminal regulatory domain. The protein encoded by this gene negatively regulates PKB activity by inhibiting phosphorylation. Transcription of this gene is commonly dow…
FST8	HiC_scaffold_6	58100000	59800000	58098223	58143070	XPO5	exportin 5	exportin-5	This gene encodes a member of the karyopherin family that is required for the transport of small RNAs and double-stranded RNA-binding proteins from the nucleus to the cytoplasm. The encoded protein translocates cargo through the nuclear pore complex in a RanGTP-dependent process. [provided by RefSeq, Aug 2011]
FST8	HiC_scaffold_6	58100000	59800000	58145538	58149349	POLR1C	RNA polymerase I and III subunit C	DNA-directed RNA polymerases I and III subunit RPAC1	The protein encoded by this gene is a subunit of both RNA polymerase I and RNA polymerase III complexes. The encoded protein is part of the Pol core element. Mutations in this gene have been associated with Treacher Collins syndrome (TCS) and hypomyelinating leukodystrophy 11. Alternative splicing results in multiple transcript variants. [provided by RefSeq, Jan 2016]
FST8	HiC_scaffold_6	58100000	59800000	58149558	58153769	YIPF3	Yip1 domain family member 3	protein YIPF3	Predicted to be involved in cell differentiation. Located in Golgi apparatus and transport vesicle. [provided by Alliance of Genome Resources, Jul 2025]
FST8	HiC_scaffold_6	58100000	59800000	58156180	58158759	LRRC73	leucine rich repeat containing 73	leucine-rich repeat-containing protein 73	Orthologous to human LRRC73 (leucine rich repeat containing 73). [provided by Alliance of Genome Resources, Jul 2025]
FST8	HiC_scaffold_6	58100000	59800000	58160152	58166195	TJAP1	tight junction associated protein 1	tight junction-associated protein 1	This gene encodes a tight junction-associated protein. Incorporation of the encoded protein into tight junctions occurs at a late stage of formation of the junctions. The encoded protein localizes to the Golgi and may function in vesicle trafficking. Alternatively spliced transcript variants have been described. A related pseudogene exists on the X chromosome. [provided by RefSeq, Mar 2009]
FST8	HiC_scaffold_6	58100000	59800000	58199000	58202586	DLK2	delta like non-canonical Notch ligand 2	protein delta homolog 2	Enables identical protein binding activity. Involved in regulation of fat cell differentiation. Acts upstream of or within negative regulation of Notch signaling pathway. Predicted to be located in membrane. Is expressed in several structures, including alimentary system; brain; limb mesenchyme; metanephros; and musculoskeletal system. Orthologous to human DLK2 (delta like non-canonical Notch lig…
FST8	HiC_scaffold_6	58100000	59800000	58258339	58258845	ABO	de-etiolated protein 1 abo	de-etiolated protein 1 abo	This gene encodes proteins related to the first discovered blood group system, ABO. Variation in the ABO gene (chromosome 9q34.2) is the basis of the ABO blood group, thus the presence of an allele determines the blood group in an individual. The &apos;O&apos; blood group is caused by a deletion of guanine-258 near the N-terminus of the protein which results in a frameshift and translation of an …
FST8	HiC_scaffold_6	58100000	59800000	58407401	58436064	ZNF318	zinc finger protein 318	zinc finger protein 318	Predicted to enable protein heterodimerization activity and protein homodimerization activity. Predicted to be involved in negative regulation of DNA-templated transcription and positive regulation of DNA-templated transcription. Located in cytosol and nucleoplasm. [provided by Alliance of Genome Resources, Jul 2025]
FST8	HiC_scaffold_6	58100000	59800000	58460763	58466725	SLC22A7	solute carrier family 22 member 7	solute carrier family 22 member 7	The protein encoded by this gene is involved in the sodium-independent transport and excretion of organic anions, some of which are potentially toxic. The encoded protein is an integral membrane protein and appears to be localized to the basolateral membrane of the kidney. Alternatively spliced transcript variants encoding different isoforms have been described. [provided by RefSeq, Jul 2008]
FST8	HiC_scaffold_6	58100000	59800000	58477595	58512256	TTBK1	tau tubulin kinase 1	tau-tubulin kinase 1	Summary:This gene belongs to the casein kinase 1 superfamily. The encoded protein is a neuron-specific, serine/threonine and tyrosine kinase, which regulates phosphorylation of tau, a protein that associates with microtubule assemblies and stabilizes them. Genetic variants in this gene are associated with Alzheimer&apos;s disease. [provided by RefSeq, Jul 2016]
FST8	HiC_scaffold_6	58100000	59800000	58533999	58537064	DNPH1	2&apos;-deoxynucleoside 5&apos;-phosphate N-hydrolase 1	5-hydroxymethyl-dUMP N-hydrolase	This gene was identified on the basis of its stimulation by c-Myc protein. The latter is a transcription factor that participates in the regulation of cell proliferation, differentiation, and apoptosis. The exact function of this gene is not known but studies in rat suggest a role in cellular proliferation and c-Myc-mediated transformation. Two alternative transcripts encoding different proteins …
FST8	HiC_scaffold_6	58100000	59800000	58537783	58574207	CUL9	cullin 9	cullin-9	Predicted to enable ubiquitin protein ligase activity. Involved in microtubule cytoskeleton organization; protein ubiquitination; and regulation of mitotic nuclear division. Located in cytosol. Part of cullin-RING ubiquitin ligase complex. [provided by Alliance of Genome Resources, Jul 2025]
FST8	HiC_scaffold_6	58100000	59800000	58578926	58586276	SRF	serum response factor	serum response factor	RecA does not bind to DNA with extensive stem-loop structures, except in the presence of SSB. [More information is available at EcoGene: EG10823]. In Escherichia coli, RecA serves a variety of biochemical functions: [More information is available at EcoCyc: EG10823].
FST8	HiC_scaffold_6	58100000	59800000	58593207	58655130	PTK7	protein tyrosine kinase 7 (inactive)	inactive tyrosine-protein kinase 7	This gene encodes a member of the receptor protein tyrosine kinase family of proteins that transduce extracellular signals across the cell membrane. The encoded protein lacks detectable catalytic tyrosine kinase activity, is involved in the Wnt signaling pathway and plays a role in multiple cellular processes including polarity and adhesion. Alternatively spliced transcript variants encoding mult…
FST8	HiC_scaffold_6	58100000	59800000	58657073	58670227	KLC4	kinesin light chain 4	kinesin light chain 4	Predicted to enable kinesin binding activity. Predicted to be involved in microtubule-based movement. Predicted to be located in microtubule. Predicted to be part of kinesin complex. Predicted to be active in cytoplasm. [provided by Alliance of Genome Resources, Jul 2025]
FST8	HiC_scaffold_6	58100000	59800000	58670374	58675151	MRPL2	mitochondrial ribosomal protein L2	large ribosomal subunit protein uL2m	Mammalian mitochondrial ribosomal proteins are encoded by nuclear genes and help in protein synthesis within the mitochondrion. Mitochondrial ribosomes (mitoribosomes) consist of a small 28S subunit and a large 39S subunit. They have an estimated 75% protein to rRNA composition compared to prokaryotic ribosomes, where this ratio is reversed. Another difference between mammalian mitoribosomes and …
FST8	HiC_scaffold_6	58100000	59800000	58676753	58691361	CUL7	cullin 7	cullin-7	The protein encoded by this gene is a component of an E3 ubiquitin-protein ligase complex. The encoded protein interacts with TP53, CUL9, and FBXW8 proteins. Defects in this gene are a cause of 3M syndrome type 1 (3M1). Two transcript variants encoding different isoforms have been found for this gene. [provided by RefSeq, Dec 2009]
FST8	HiC_scaffold_6	58100000	59800000	58696426	58700760	RRP36	ribosomal RNA processing 36	ribosomal RNA processing protein 36 homolog	RRP36 functions at an early stage in the processing of 35S preribosomal RNA into the mature 18S species (Gerus et al., 2010 [PubMed 20038530]).[supplied by OMIM, Jul 2010]
FST8	HiC_scaffold_6	58100000	59800000	58701649	58704931	KLHDC3	kelch domain containing 3	kelch domain-containing protein 3	The protein encoded by this gene contains six repeated kelch motifs that are structurally similar to recombination activating gene 2, a protein involved in the activation of the V(D)J recombination. In mouse, this gene is found to be expressed specifically in testis. Its expression in pachytene spermatocytes is localized to cytoplasma and meiotic chromatin, suggesting that this gene may be involv…
FST8	HiC_scaffold_6	58100000	59800000	58707678	58709224	MEA1	male-enhanced antigen 1	male-enhanced antigen 1	Predicted to be involved in male gonad development and spermatogenesis. Predicted to be located in cytoplasm. [provided by Alliance of Genome Resources, Jul 2025]
FST8	HiC_scaffold_6	58100000	59800000	58710410	58729909	PPP2R5D	protein phosphatase 2 regulatory subunit B&apos;delta	serine/threonine-protein phosphatase 2A 56 kDa regulatory subunit delta isoform	The product of this gene belongs to the phosphatase 2A regulatory subunit B family. Protein phosphatase 2A is one of the four major Ser/Thr phosphatases, and it is implicated in the negative control of cell growth and division. It consists of a common heteromeric core enzyme, which is composed of a catalytic subunit and a constant regulatory subunit, that associates with a variety of regulatory s…
FST8	HiC_scaffold_6	58100000	59800000	58734860	58746008	PEX6	peroxin 6	peroxin 6	This gene encodes a member of the AAA (ATPases associated with diverse cellular activities) family of ATPases. This member is a predominantly cytoplasmic protein, which plays a direct role in peroxisomal protein import and is required for PTS1 (peroxisomal targeting signal 1, a C-terminal tripeptide of the sequence ser-lys-leu) receptor activity. Mutations in this gene cause peroxisome biogenesis…
FST8	HiC_scaffold_6	58100000	59800000	58746662	58749261	GNMT	glycine N-methyltransferase	glycine N-methyltransferase	The protein encoded by this gene is an enzyme that catalyzes the conversion of S-adenosyl-L-methionine (along with glycine) to S-adenosyl-L-homocysteine and sarcosine. This protein is found in the cytoplasm and acts as a homotetramer. Defects in this gene are a cause of GNMT deficiency (hypermethioninemia). Alternative splicing results in multiple transcript variants. Naturally occurring readthro…
FST8	HiC_scaffold_6	58100000	59800000	58758846	58767576	CNPY3	canopy FGF signaling regulator 3	protein canopy homolog 3	This gene encodes a protein that binds members of the toll-like receptor protein family and functions as a chaperone to aid in folding and export of these proteins. Alternative splicing results in multiple transcript variants. Naturally occuring readthrough transcription occurs between this locus and the downstream GNMT (glycine N-methyltransferase) gene and is represented with GeneID:107080644. …
FST8	HiC_scaffold_6	58100000	59800000	58769792	58775653	PTCRA	pre T cell antigen receptor alpha	pre T-cell antigen receptor alpha	Acts upstream of or within negative regulation of thymocyte apoptotic process. Predicted to be located in plasma membrane. Is expressed in thymus and thymus primordium. Orthologous to human PTCRA (pre T cell antigen receptor alpha). [provided by Alliance of Genome Resources, Jul 2025]
FST8	HiC_scaffold_6	58100000	59800000	58787603	58787854	C6orf226	peroxisomal biogenesis factor 39	peroxisomal biogenesis factor 39|uncharacterized protein C6orf226	Predicted to be located in peroxisome. [provided by Alliance of Genome Resources, Jul 2025]
FST8	HiC_scaffold_6	58100000	59800000	58791434	58796219	RPL7L1	ribosomal protein L7 like 1	ribosomal protein uL30-like	Enables RNA binding activity. Predicted to be involved in maturation of LSU-rRNA from tricistronic rRNA transcript (SSU-rRNA, 5.8S rRNA, LSU-rRNA). Predicted to act upstream of or within blastocyst formation. Located in mitochondrion. [provided by Alliance of Genome Resources, Jul 2025]
FST8	HiC_scaffold_6	58100000	59800000	58806896	58841398	GLTSCR1L	BICRA like chromatin remodeling complex associated protein	BRD4-interacting chromatin-remodeling complex-associated protein-like|BRD4 interacting chromatin remodeling complex associated protein like|BRD4 interacting chromatin remodelling complex associated protein like|GLTSCR1 like|glioma tumor suppressor candidate region gene 1 protein-like	Predicted to be involved in positive regulation of DNA-templated transcription. Part of SWI/SNF complex. [provided by Alliance of Genome Resources, Jul 2025]
FST8	HiC_scaffold_6	58100000	59800000	58907163	58908326	TBCC	tubulin folding cofactor C	tubulin-specific chaperone C	Cofactor C is one of four proteins (cofactors A, D, E, and C) involved in the pathway leading to correctly folded beta-tubulin from folding intermediates. Cofactors A and D are believed to play a role in capturing and stabilizing beta-tubulin intermediates in a quasi-native confirmation. Cofactor E binds to the cofactor D/beta-tubulin complex; interaction with cofactor C then causes the release o…
FST8	HiC_scaffold_6	58100000	59800000	58927489	58941606	PRPH2	peripherin 2	peripherin-2	Enables protein homodimerization activity. Acts upstream of or within several processes, including detection of light stimulus involved in visual perception; photoreceptor cell outer segment organization; and protein complex oligomerization. Located in photoreceptor outer segment. Is expressed in eye; head; retina; and retina outer nuclear layer. Used to study partial central choroid dystrophy; p…
FST8	HiC_scaffold_6	58100000	59800000	58947547	59068705	UBR2	ubiquitin protein ligase E3 component n-recognin 2	E3 ubiquitin-protein ligase UBR2	Enables L-leucine binding activity and ubiquitin protein ligase activity. Involved in several processes, including cellular response to L-leucine; protein K63-linked ubiquitination; and regulation of signal transduction. Predicted to be located in cytosol. Predicted to be part of ubiquitin ligase complex. Predicted to be active in cytoplasm. [provided by Alliance of Genome Resources, Jul 2025]
FST8	HiC_scaffold_6	58100000	59800000	59339361	59374929	TRERF1	transcriptional regulating factor 1	transcriptional-regulating factor 1	This gene encodes a zinc-finger transcriptional regulating protein which interacts with CBP/p300 to regulate the human gene CYP11A1. Alternative splicing results in multiple transcript variants encoding different isoforms. [provided by RefSeq, Jul 2014]
FST8	HiC_scaffold_6	58100000	59800000	59383546	59401023	MRPS10	mitochondrial ribosomal protein S10	small ribosomal subunit protein uS10m	Mammalian mitochondrial ribosomal proteins are encoded by nuclear genes and help in protein synthesis within the mitochondrion. Mitochondrial ribosomes (mitoribosomes) consist of a small 28S subunit and a large 39S subunit. They have an estimated 75% protein to rRNA composition compared to prokaryotic ribosomes, where this ratio is reversed. Another difference between mammalian mitoribosomes and …
FST8	HiC_scaffold_6	58100000	59800000	59409328	59418933	GUCA1B	guanylate cyclase activator 1B	guanylyl cyclase-activating protein 2	Enables calcium sensitive guanylate cyclase activator activity. Acts upstream of or within phototransduction; regulation of guanylate cyclase activity; and visual perception. Located in photoreceptor outer segment. Is expressed in retina outer nuclear layer. Human ortholog(s) of this gene implicated in retinitis pigmentosa 48. Orthologous to human GUCA1B (guanylate cyclase activator 1B). [provide…
FST8	HiC_scaffold_6	58100000	59800000	59421621	59427661	GUCA1A	guanylate cyclase activator 1A	guanylyl cyclase-activating protein 1	This gene encodes an enzyme that plays a role in the recovery of retinal photoreceptors from photobleaching. This enzyme promotes the activity of retinal guanylyl cyclase-1 (GC1) at low calcium concentrations and inhibits GC1 at high calcium concentrations. Mutations in this gene can cause cone dystrophy 3 and code-rod dystrophy 14. provided by RefSeq, Jul 2020]
FST8	HiC_scaffold_6	58100000	59800000	59450574	59482388	C6orf132	chromosome 6 open reading frame 132	uncharacterized protein C6orf132|cervical cancer lymphatic metastasis-associated lncRNA
FST8	HiC_scaffold_6	58100000	59800000	59507375	59526102	TAF8	TBP-associated factor 8	TBP-associated factor 8	This gene encodes one of several TATA-binding protein (TBP)-associated factors (TAFs), which are integral subunits of the general transcription factor complex TFIID. TFIID recognizes the core promoter of many genes and nucleates the assembly of a transcription preinitiation complex containing RNA polymerase II and other initiation factors. The protein encoded by this gene contains an H4-like hist…
FST8	HiC_scaffold_6	58100000	59800000	59612890	59618541	CCND3	cyclin D3	G1/S-specific cyclin-D3	The protein encoded by this gene belongs to the highly conserved cyclin family, whose members are characterized by a dramatic periodicity in protein abundance through the cell cycle. Cyclins function as regulators of CDK kinases. Different cyclins exhibit distinct expression and degradation patterns which contribute to the temporal coordination of each mitotic event. This cyclin forms a complex w…
FST8	HiC_scaffold_6	58100000	59800000	59621650	59631660	BYSL	bystin like	bystin	Bystin is expressed as a 2-kb major transcript and a 3.6-kb minor transcript in SNG-M cells and in human trophoblastic teratocarcinoma HT-H cells. Protein binding assays determined that bystin binds directly to trophinin and tastin, and that binding is enhanced when cytokeratins 8 and 18 are present. Immunocytochemistry of HT-H cells showed that bystin colocalizes with trophinin, tastin, and the …
FST8	HiC_scaffold_6	58100000	59800000	59632216	59643326	MED20	mediator complex subunit 20	mediator of RNA polymerase II transcription subunit 20	Enables TFIID-class transcription factor complex binding activity; protein domain specific binding activity; and transcription coactivator activity. Involved in RNA polymerase II preinitiation complex assembly; cellular response to nutrient levels; and regulation of transcription by RNA polymerase II. Part of core mediator complex. Orthologous to human MED20 (mediator complex subunit 20). [provid…
FST8	HiC_scaffold_6	58100000	59800000	59736429	59737157	TOMM6	translocase of outer mitochondrial membrane 6	mitochondrial import receptor subunit TOM6 homolog	C6ORF49 is a member of the LIM domain protein family (Teufel et al., 2005 [PubMed 15702247]).[supplied by OMIM, Mar 2008]
FST8	HiC_scaffold_6	58100000	59800000	59747681	59753474	FRS3	fibroblast growth factor receptor substrate 3	fibroblast growth factor receptor substrate 3	This gene encodes a substrate for the fibroblast growth factor receptor. The encoded protein is found in the peripheral plasma membrane and links fibroblast growth factor receptor stimulation to activators of Ras. The encoded protein down-regulates extracellular regulated kinase 2 through direct binding. [provided by RefSeq, Jul 2013]
FST8	HiC_scaffold_6	58100000	59800000	59770906	59780101	PGC	progastricsin	gastricsin	This gene encodes an aspartic proteinase that belongs to the peptidase family A1. The encoded protein is a digestive enzyme that is produced in the stomach and constitutes a major component of the gastric mucosa. This protein is also secreted into the serum. This protein is synthesized as an inactive zymogen that includes a highly basic prosegment. This enzyme is converted into its active mature …
FST9	HiC_scaffold_7	58100000	59700000	58072164	58122198	BUB1B	BUB1 mitotic checkpoint serine/threonine kinase B	mitotic checkpoint serine/threonine-protein kinase BUB1 beta	This gene encodes a kinase involved in spindle checkpoint function. The protein has been localized to the kinetochore and plays a role in the inhibition of the anaphase-promoting complex/cyclosome (APC/C), delaying the onset of anaphase and ensuring proper chromosome segregation. Impaired spindle checkpoint function has been found in many forms of cancer. [provided by RefSeq, Jul 2008]
FST9	HiC_scaffold_7	58100000	59700000	58160998	58172068	PAK6	p21 (RAC1) activated kinase 6	serine/threonine-protein kinase PAK 6	This gene encodes a member of a family of p21-stimulated serine/threonine protein kinases, which contain an amino-terminal Cdc42/Rac interactive binding (CRIB) domain and a carboxyl-terminal kinase domain. These kinases function in a number of cellular processes, including cytoskeleton rearrangement, apoptosis, and the mitogen-activated protein (MAP) kinase signaling pathway. The protein encoded …
FST9	HiC_scaffold_7	58100000	59700000	58177993	58179141	ANKRD63	ankyrin repeat domain 63	ankyrin repeat domain-containing protein 63	Orthologous to human ANKRD63 (ankyrin repeat domain 63). [provided by Alliance of Genome Resources, Jul 2025]
FST9	HiC_scaffold_7	58100000	59700000	58185065	58203826	PLCB2	phospholipase C beta 2	1-phosphatidylinositol 4,5-bisphosphate phosphodiesterase beta-2	The protein encoded by this gene is a phosphodiesterase that catalyzes the hydrolysis of phosphatidylinositol 4,5-bisphosphate to the second messengers inositol 1,4,5-trisphosphate (IP3) and diacylglycerol. The encoded protein is activated by G proteins and has been shown to be involved in the type 2 taste receptor signal transduction pathway. In addition, nuclear factor kappa B can regulate the …
FST9	HiC_scaffold_7	58100000	59700000	58217481	58217942	inafm2	InaF motif containing 2	putative transmembrane protein INAFM2	Predicted to be located in membrane. [provided by Alliance of Genome Resources, Jul 2025]
FST9	HiC_scaffold_7	58100000	59700000	58228538	58234177	C15orf52	coiled-coil domain containing 9B	coiled-coil domain-containing protein 9B|uncharacterized protein C15orf52	Enables RNA binding activity. [provided by Alliance of Genome Resources, Jul 2025]
FST9	HiC_scaffold_7	58100000	59700000	58251381	58265047	DISP2	dispatched RND transporter family member 2	protein dispatched homolog 2	This gene is one of two human homologs of a segment-polarity gene known as dispatched identified in Drosophila. The product of this gene may be required for normal Hedgehog (Hh) signaling during embryonic pattern formation. [provided by RefSeq, Jan 2017]
FST9	HiC_scaffold_7	58100000	59700000	58275604	58285393	KNSTRN	kinetochore localized astrin (SPAG5) binding protein	small kinetochore-associated protein	Enables microtubule plus-end binding activity and protein homodimerization activity. Involved in several processes, including cellular response to epidermal growth factor stimulus; mitotic sister chromatid segregation; and regulation of attachment of spindle microtubules to kinetochore. Located in several cellular components, including kinetochore; microtubule cytoskeleton; and ruffle. Implicated…
FST9	HiC_scaffold_7	58100000	59700000	58290032	58299508	IVD	isovaleryl-CoA dehydrogenase	isovaleryl-CoA dehydrogenase, mitochondrial	Isovaleryl-CoA dehydrogenase (IVD) is a mitochondrial matrix enzyme that catalyzes the third step in leucine catabolism. The genetic deficiency of IVD results in an accumulation of isovaleric acid, which is toxic to the central nervous system and leads to isovaleric acidemia. Alternatively spliced transcript variants have been found for this gene. [provided by RefSeq, Aug 2017]
FST9	HiC_scaffold_7	58100000	59700000	58334056	58340725	BAHD1	bromo adjacent homology domain containing 1	bromo adjacent homology domain-containing 1 protein	Enables chromatin binding activity. Involved in heterochromatin formation and negative regulation of DNA-templated transcription. Located in nucleoplasm. Part of chromatin silencing complex. [provided by Alliance of Genome Resources, Jul 2025]
FST9	HiC_scaffold_7	58100000	59700000	58345434	58346564	CHST14	carbohydrate sulfotransferase 14	carbohydrate sulfotransferase 14	This gene encodes a member of the HNK-1 family of sulfotransferases. The encoded protein transfers sulfate to the C-4 hydroxyl of N-acetylgalactosamine residues in dermatan sulfate. Mutations in this gene have been associated with adducted thumb-clubfoot syndrome.[provided by RefSeq, Mar 2010]
FST9	HiC_scaffold_7	58100000	59700000	58424064	58432024	C15orf57	coiled-coil domain containing 32	coiled-coil domain-containing protein 32|uncharacterized protein C15orf57	Involved in head development and regulation of clathrin-dependent endocytosis. Part of clathrin-coated pit. [provided by Alliance of Genome Resources, Jul 2025]
FST9	HiC_scaffold_7	58100000	59700000	58436572	58440904	RPUSD2	RNA pseudouridine synthase domain containing 2	pseudouridylate synthase RPUSD2	Enables pseudouridine synthase activity. Involved in mRNA pseudouridine synthesis. [provided by Alliance of Genome Resources, Jul 2025]
FST9	HiC_scaffold_7	58100000	59700000	58469618	58524603	CASC5	kinetochore scaffold 1	outer kinetochore KNL1 complex subunit KNL1|ALL1-fused gene from chromosome 15q14 protein|blinkin, bub-linking kinetochore protein|cancer susceptibility candidate 5|cancer susceptibility candidate gene 5 protein|cancer/testis antigen 29|kinetochore null 1 homolog|kinetochore-null protein 1|microcephaly, primary autosomal recessive 4|protein phosphatase 1, regulatory subunit 55	The protein encoded by this gene is a component of the multiprotein assembly that is required for creation of kinetochore-microtubule attachments and chromosome segregation. The encoded protein functions as a scaffold for proteins that influence the spindle assembly checkpoint during the eukaryotic cell cycle and it interacts with at least five different kinetochore proteins and two checkpoint ki…
FST9	HiC_scaffold_7	58100000	59700000	58539667	58566611	RAD51	RAD51 recombinase	DNA repair protein RAD51 homolog 1	The protein encoded by this gene is a member of the RAD51 protein family. RAD51 family members are highly similar to bacterial RecA and Saccharomyces cerevisiae Rad51, and are known to be involved in the homologous recombination and repair of DNA. This protein can interact with the ssDNA-binding protein RPA and RAD52, and it is thought to play roles in homologous pairing and strand transfer of DN…
FST9	HiC_scaffold_7	58100000	59700000	58568740	58585363	RMDN3	regulator of microtubule dynamics 3	regulator of microtubule dynamics protein 3	Enables microtubule binding activity. Involved in intracellular calcium ion homeostasis. Located in several cellular components, including intercellular bridge; mitochondrial outer membrane; and spindle. [provided by Alliance of Genome Resources, Jul 2025]
FST9	HiC_scaffold_7	58100000	59700000	58592315	58595471	GCHFR	GTP cyclohydrolase I feedback regulator	GTP cyclohydrolase 1 feedback regulatory protein	GTP cyclohydrolase I feedback regulatory protein binds to and mediates tetrahydrobiopterin inhibition of GTP cyclohydrolase I. The regulatory protein, GCHFR, consists of a homodimer. It is postulated that GCHFR may play a role in regulating phenylalanine metabolism in the liver and in the production of biogenic amine neurotransmitters and nitric oxide. [provided by RefSeq, Jul 2008]
FST9	HiC_scaffold_7	58100000	59700000	58593703	58637525	DNAJC17	DnaJ (Hsp40) homolog, subfamily C, member 17	dnaJ homolog subfamily C member 17	Predicted to enable RNA binding activity. Predicted to be involved in spliceosomal complex disassembly. Predicted to act upstream of or within negative regulation of transcription by RNA polymerase II. Predicted to be located in cytoplasm and nucleus. Predicted to be part of spliceosomal complex. [provided by Alliance of Genome Resources, Jul 2025]
FST9	HiC_scaffold_7	58100000	59700000	58637900	58643870	ZFYVE19	zinc finger FYVE-type containing 19	abscission/NoCut checkpoint regulator	Enables phosphatidylinositol-3-phosphate binding activity. Involved in midbody abscission; mitotic cytokinesis checkpoint signaling; and negative regulation of cytokinesis. Located in centrosome; cleavage furrow; and midbody. Implicated in progressive familial intrahepatic cholestasis. [provided by Alliance of Genome Resources, Jul 2025]
FST9	HiC_scaffold_7	58100000	59700000	58645578	58658350	PPP1R14D	protein phosphatase 1 regulatory inhibitor subunit 14D	protein phosphatase 1 regulatory subunit 14D	Protein phosphatase-1 (PP1; see MIM 176875) is a major cellular phosphatase that reverses serine/threonine protein phosphorylation. PPP1R14D is a PP1 inhibitor that itself is regulated by phosphorylation (Liu et al., 2004 [PubMed 12974676]).[supplied by OMIM, Feb 2010]
FST9	HiC_scaffold_7	58100000	59700000	58670016	58681651	SPINT1	serine peptidase inhibitor, Kunitz type 1	kunitz-type protease inhibitor 1	The protein encoded by this gene is a member of the Kunitz family of serine protease inhibitors. The protein is a potent inhibitor specific for HGF activator and is thought to be involved in the regulation of the proteolytic activation of HGF in injured tissues. Alternative splicing results in multiple variants encoding different isoforms. [provided by RefSeq, Jul 2008]
FST9	HiC_scaffold_7	58100000	59700000	58694997	58696109	RHOV	ras homolog family member V	rho-related GTP-binding protein RhoV	Predicted to enable GTP binding activity; GTPase activity; and protein kinase binding activity. Predicted to be involved in several processes, including actin filament organization; endocytosis; and establishment of cell polarity. Predicted to be located in endosome membrane. Predicted to be active in plasma membrane. [provided by Alliance of Genome Resources, Jul 2025]
FST9	HiC_scaffold_7	58100000	59700000	58713963	58721606	VPS18	VPS18 core subunit of CORVET and HOPS complexes	vacuolar protein sorting-associated protein 18 homolog	Contributes to syntaxin binding activity. Involved in several processes, including endosomal transport; lysosomal transport; and vesicle organization. Located in endosome; synapse; and vacuole. Part of CORVET complex and HOPS complex. Is active in neuromuscular junction. Is expressed in several structures, including adult head; central brain primordium; embryonic/larval crystal cell; ganglia; and…
FST9	HiC_scaffold_7	58100000	59700000	58744825	58752491	DLL4	delta like canonical Notch ligand 4	delta-like protein 4	Enables Notch binding activity. Involved in several processes, including blood vessel remodeling; circulatory system development; and regulation of Notch signaling pathway. Acts upstream of or within several processes, including Notch signaling pathway; angiogenesis; and negative regulation of blood vessel endothelial cell migration. Predicted to be active in plasma membrane. Is expressed in seve…
FST9	HiC_scaffold_7	58100000	59700000	58791366	58892928	INO80	DNA helicase INO80-like protein	DNA helicase INO80-like protein	Enables ATP hydrolysis activity. Involved in several processes, including DNA metabolic process; regulation of TOR signaling; and regulation of gene expression. Part of Ino80 complex. Is active in chromosome, centromeric region. Orthologous to human INO80 (INO80 complex ATPase subunit). [provided by Alliance of Genome Resources, Jul 2025]
FST9	HiC_scaffold_7	58100000	59700000	58968435	58995401	EXD1	exonuclease 3&apos;-5&apos; domain containing 1	piRNA biogenesis protein EXD1	Predicted to enable RNA binding activity and protein homodimerization activity. Involved in piRNA processing. Part of PET complex. Is expressed in testis. Orthologous to human EXD1 (exonuclease 3&apos;-5&apos; domain containing 1). [provided by Alliance of Genome Resources, Jul 2025]
FST9	HiC_scaffold_7	58100000	59700000	58997375	59040160	CHP1	calcineurin like EF-hand protein 1	calcineurin B homologous protein 1	This gene encodes a phosphoprotein that binds to the Na+/H+ exchanger NHE1. This protein serves as an essential cofactor which supports the physiological activity of NHE family members and may play a role in the mitogenic regulation of NHE1. The protein shares similarity with calcineurin B and calmodulin and it is also known to be an endogenous inhibitor of calcineurin activity. [provided by RefS…
FST9	HiC_scaffold_7	58100000	59700000	59074330	59089028	OIP5	Opa interacting protein 5	protein Mis18-beta	The protein encoded by this gene localizes to centromeres, where it is essential for recruitment of CENP-A through the mediator Holliday junction recognition protein. Expression of this gene is upregulated in several cancers, making it a putative therapeutic target. Two transcript variants encoding different isoforms have been found for this gene. [provided by RefSeq, Dec 2015]
FST9	HiC_scaffold_7	58100000	59700000	59089283	59120848	NUSAP1	nucleolar and spindle associated protein 1	nucleolar and spindle-associated protein 1	NUSAP1 is a nucleolar-spindle-associated protein that plays a role in spindle microtubule organization (Raemaekers et al., 2003 [PubMed 12963707]).[supplied by OMIM, Jun 2009]
FST9	HiC_scaffold_7	58100000	59700000	59123069	59134447	NDUFAF1	NADH:ubiquinone oxidoreductase complex assembly factor 1	complex I intermediate-associated protein 30, mitochondrial	This gene encodes a complex I assembly factor protein. Complex I (NADH-ubiquinone oxidoreductase) catalyzes the transfer of electrons from NADH to ubiquinone (coenzyme Q) in the first step of the mitochondrial respiratory chain, resulting in the translocation of protons across the inner mitochondrial membrane. The encoded protein is required for assembly of complex I, and mutations in this gene a…
FST9	HiC_scaffold_7	58100000	59700000	59153710	59208585	RTF1	RTF1 homolog, Paf1/RNA polymerase II complex component	RNA polymerase-associated protein RTF1 homolog	Enables RNA binding activity and RNA polymerase II C-terminal domain phosphoserine binding activity. Involved in DNA metabolic process; RNA metabolic process; and regulation of nucleobase-containing compound metabolic process. Located in euchromatin and nucleus. Part of Cdc73/Paf1 complex. Orthologous to human RTF1 (RTF1 homolog, Paf1/RNA polymerase II complex component). [provided by Alliance of…
FST9	HiC_scaffold_7	58100000	59700000	59218318	59226722	ITPKA	inositol-trisphosphate 3-kinase A	inositol-trisphosphate 3-kinase A	Regulates inositol phosphate metabolism by phosphorylation of second messenger inositol 1,4,5-trisphosphate to Ins(1,3,4,5)P4. The activity of the inositol 1,4,5-trisphosphate 3-kinase is responsible for regulating the levels of a large number of inositol polyphosphates that are important in cellular signaling. Both calcium/calmodulin and protein phosphorylation mechanisms control its activity. I…
FST9	HiC_scaffold_7	58100000	59700000	59239957	59256072	RPAP1	RNA polymerase II associated protein 1	RNA polymerase II-associated protein 1	This protein forms part of the RNA polymerase II (RNAPII) enzyme complex and may recruit RNAPII to chromatin through its interaction with acetylated histones. [provided by RefSeq, Jul 2012]
FST9	HiC_scaffold_7	58100000	59700000	59265519	59280773	TYRO3	TYRO3 protein tyrosine kinase	tyrosine-protein kinase receptor TYRO3	Predicted to enable phosphatidylinositol 3-kinase binding activity; transmembrane receptor protein tyrosine kinase activity; and virus receptor activity. Involved in several processes, including platelet aggregation; positive regulation of phosphatidylinositol 3-kinase/protein kinase B signal transduction; and regulation of defense response. Acts upstream of or within several processes, including…
FST9	HiC_scaffold_7	58100000	59700000	59356121	59356462	RPL31	ribosomal protein L31	large ribosomal subunit protein eL31	Ribosomes, the organelles that catalyze protein synthesis, consist of a small 40S subunit and a large 60S subunit. Together these subunits are composed of 4 RNA species and approximately 80 structurally distinct proteins. This gene encodes a ribosomal protein that is a component of the 60S subunit. The protein belongs to the L31E family of ribosomal proteins. It is located in the cytoplasm. Highe…
FST9	HiC_scaffold_7	58100000	59700000	59394770	59487962	MGA	MAX dimerization protein MGA	MAX gene-associated protein	Predicted to enable DNA-binding transcription activator activity, RNA polymerase II-specific and RNA polymerase II cis-regulatory region sequence-specific DNA binding activity. Predicted to be involved in cell fate specification and positive regulation of transcription by RNA polymerase II. Predicted to act upstream of or within cellular response to leukemia inhibitory factor. Part of MLL1 comple…
FST9	HiC_scaffold_7	58100000	59700000	59494949	59542504	MAPKBP1	mitogen-activated protein kinase binding protein 1	mitogen-activated protein kinase-binding protein 1	This gene encodes a scaffold protein that regulates the JNK (c-Jun N-terminal kinase) and NOD2 (nucleotide-binding oligomerization domain-containing protein 2) signaling pathways. The encoded protein interacts with another related JNK pathway scaffold protein, WDR62, via a conserved dimerization domain, and enhances JNK signaling. This protein may play a role in bacterial immunity by binding to t…
FST9	HiC_scaffold_7	58100000	59700000	59544880	59550879	JMJD7	jumonji domain containing 7	bifunctional peptidase and (3S)-lysyl hydroxylase JMJD7	This gene encodes a highly conserved protein with a JmjC domain, which are part of the cupin metalloenzyme superfamily. JmjC proteins may function as 2-oxoglutarate-Fe(II)-dependent dioxygenases. Most tissues also express read-through transcripts from this gene into the downstream phospholipase A2, group IVB (cytosolic) gene, some of which may encode fusion proteins combining the N-terminus of th…
FST9	HiC_scaffold_7	58100000	59700000	59552329	59561310	PLA2G4B	phospholipase A2 group IVB	cytosolic phospholipase A2 beta	This gene encodes a member of the cytosolic phospholipase A2 protein family. Phospholipase A2 enzymes hydrolyze the sn-2 bond of phospholipids, releasing lysophospholipids and fatty acids. This enzyme may be associated with mitochondria and early endosomes. Most tissues also express read-through transcripts from the upstream gene into this gene, some of which may encode fusion proteins combining …
FST9	HiC_scaffold_7	58100000	59700000	59562267	59607794	SPTBN5	spectrin beta, non-erythrocytic 5	spectrin beta chain, non-erythrocytic 5	Enables cytoskeletal protein binding activity; dynein intermediate chain binding activity; and identical protein binding activity. Acts upstream of or within Golgi organization and lysosomal transport. Located in cytoplasm; photoreceptor connecting cilium; and photoreceptor disc membrane. [provided by Alliance of Genome Resources, Jul 2025]
FST9	HiC_scaffold_7	58100000	59700000	59615173	59687377	EHD4	EH-domain containing 4	EH domain-containing protein 4	Enables cadherin binding activity. Involved in endocytic recycling and protein homooligomerization. Located in endoplasmic reticulum and recycling endosome membrane. [provided by Alliance of Genome Resources, Jul 2025]
FST9	HiC_scaffold_7	58100000	59700000	59698888	59733364	PLA2G4E	phospholipase A2 group IVE	cytosolic phospholipase A2 epsilon	This gene encodes a member of the cytosolic phospholipase A2 group IV family. Members of this family are involved in regulation of membrane tubule-mediated transport. The enzyme encoded by this member of the family plays a role in trafficking through the clathrin-independent endocytic pathway. The enzyme regulates the recycling process via formation of tubules that transport internalized clathrin…
FST10	HiC_scaffold_7	59800000	60900000	59822585	59836315	PLA2G4F	phospholipase A2 group IVF	cytosolic phospholipase A2 zeta	Enables calcium-dependent phospholipase A2 activity and lysophospholipase activity. Acts upstream of or within arachidonate secretion; cellular response to antibiotic; and prostaglandin biosynthetic process. Located in cytosol; ruffle membrane; and vesicle. Orthologous to human PLA2G4F (phospholipase A2 group IVF). [provided by Alliance of Genome Resources, Apr 2025]
FST10	HiC_scaffold_7	59800000	60900000	59840268	59885491	VPS39	VPS39 subunit of HOPS complex	vam6/Vps39-like protein	Enables guanyl-nucleotide exchange factor activity and small GTPase binding activity. Contributes to phosphatidylinositol binding activity. Involved in several processes, including piecemeal microautophagy of the nucleus; positive regulation of TORC1 signaling; and vacuole fusion, non-autophagic. Located in fungal-type vacuole membrane and vacuole-mitochondrion membrane contact site. Part of HOPS…
FST10	HiC_scaffold_7	59800000	60900000	59889148	59931595	TMEM87A	transmembrane protein 87A	transmembrane protein 87A	Involved in cellular response to mechanical stimulus and detection of mechanical stimulus involved in sensory perception of touch. Acts upstream of or within retrograde transport, endosome to Golgi. Located in Golgi cisterna membrane; plasma membrane; and ruffle. [provided by Alliance of Genome Resources, Jul 2025]
FST10	HiC_scaffold_7	59800000	60900000	59932664	60006131	GANC	glucosidase alpha, neutral C	neutral alpha-glucosidase C	Glycosyl hydrolase enzymes hydrolyse the glycosidic bond between two or more carbohydrates, or between a carbohydrate and a non-carbohydrate moiety. This gene encodes a member of glycosyl hydrolases family 31. This enzyme hydrolyses terminal, non-reducing 1,4-linked alpha-D-glucose residues and releases alpha-D-glucose. This is a key enzyme in glycogen metabolism and its gene localizes to a chrom…
FST10	HiC_scaffold_7	59800000	60900000	60017102	60061079	CAPN3	calpain 3	calpain-3	Calpain, a heterodimer consisting of a large and a small subunit, is a major intracellular protease, although its function has not been well established. This gene encodes a muscle-specific member of the calpain large subunit family that specifically binds to titin. Mutations in this gene are associated with limb-girdle muscular dystrophies type 2A. Alternate promoters and alternative splicing re…
FST10	HiC_scaffold_7	59800000	60900000	60071230	60111715	ZNF106	zinc finger protein 106	zinc finger protein 106	Enables SH3 domain binding activity and opioid peptide activity. Acts upstream of or within insulin receptor signaling pathway. Located in cytosol and membrane. Is expressed in several structures, including central nervous system; genitourinary system; gut; heart and pericardium; and musculature. Used to study amyotrophic lateral sclerosis. Orthologous to human ZNF106 (zinc finger protein 106). […
FST10	HiC_scaffold_7	59800000	60900000	60119728	60120516	HNRNPA1	heterogeneous nuclear ribonucleoprotein A1	heterogeneous nuclear ribonucleoprotein A1	This gene encodes a member of a family of ubiquitously expressed heterogeneous nuclear ribonucleoproteins (hnRNPs), which are RNA-binding proteins that associate with pre-mRNAs in the nucleus and influence pre-mRNA processing, as well as other aspects of mRNA metabolism and transport. The protein encoded by this gene is one of the most abundant core proteins of hnRNP complexes and plays a key rol…
FST10	HiC_scaffold_7	59800000	60900000	60161576	60177460	SNAP23	synaptosome associated protein 23	synaptosomal-associated protein 23	Specificity of vesicular transport is regulated, in part, by the interaction of a vesicle-associated membrane protein termed synaptobrevin/VAMP with a target compartment membrane protein termed syntaxin. These proteins, together with SNAP25 (synaptosome-associated protein of 25 kDa), form a complex which serves as a binding site for the general membrane fusion machinery. Synaptobrevin/VAMP and sy…
FST10	HiC_scaffold_7	59800000	60900000	60183060	60187961	LRRC57	leucine rich repeat containing 57	leucine-rich repeat-containing protein 57	Located in extracellular exosome. [provided by Alliance of Genome Resources, Jul 2025]
FST10	HiC_scaffold_7	59800000	60900000	60188407	60200489	HAUS2	HAUS augmin like complex subunit 2	HAUS augmin-like complex subunit 2	The protein encoded by this gene is a subunit of the augmin complex. The augmin complex plays a role in microtubule attachment to the kinetochore and central spindle formation. [provided by RefSeq, Apr 2016]
FST10	HiC_scaffold_7	59800000	60900000	60213462	60340486	STARD9	StAR related lipid transfer domain containing 9	stAR-related lipid transfer protein 9	Enables microtubule binding activity and microtubule motor activity. Involved in spindle assembly. Located in centriole; cytoplasm; and nucleus. [provided by Alliance of Genome Resources, Jul 2025]
FST10	HiC_scaffold_7	59800000	60900000	60344436	60356048	CDAN1	codanin 1	codanin-1	This gene encodes a protein that appears to play a role in nuclear envelope integrity, possibly related to microtubule attachments. Mutations in this gene cause congenital dyserythropoietic anemia type I, a disease resulting in morphological and functional abnormalities of erythropoiesis. [provided by RefSeq, Jul 2009]
FST10	HiC_scaffold_7	59800000	60900000	60364453	60478562	TTBK2	tau tubulin kinase 2	tau-tubulin kinase 2	This gene encodes a serine-threonine kinase that putatively phosphorylates tau and tubulin proteins. Mutations in this gene cause spinocerebellar ataxia type 11 (SCA11); a neurodegenerative disease characterized by progressive ataxia and atrophy of the cerebellum and brainstem. [provided by RefSeq, Aug 2009]
FST10	HiC_scaffold_7	59800000	60900000	60538903	60671612	UBR1	ubiquitin protein ligase E3 component n-recognin 1	E3 ubiquitin-protein ligase UBR1	Enables proteasome regulatory particle binding activity and ubiquitin-protein transferase activity. Involved in several processes, including proteasomal protein catabolic process; protein ubiquitination; and regulation of dipeptide transport. Located in cytoplasm. Part of UBR1-RAD6 ubiquitin ligase complex and proteasome regulatory particle, base subcomplex. Used to study neurodegenerative diseas…
FST10	HiC_scaffold_7	59800000	60900000	60688697	60723676	TMEM62	transmembrane protein 62	transmembrane protein 62	Predicted to enable hydrolase activity. Predicted to be located in membrane. [provided by Alliance of Genome Resources, Jul 2025]
FST10	HiC_scaffold_7	59800000	60900000	60724585	60758435	CCNDBP1	cyclin D1 binding protein 1	cyclin-D1-binding protein 1	This gene was identified by the interaction of its gene product with Grap2, a leukocyte-specific adaptor protein important for immune cell signaling. The protein encoded by this gene was shown to interact with cyclin D. Transfection of this gene in cells was reported to reduce the phosphorylation of Rb gene product by cyclin D-dependent protein kinase, and inhibit E2F1-mediated transcription acti…
FST10	HiC_scaffold_7	59800000	60900000	60737921	60754918	EPB42	erythrocyte membrane protein band 4.2	protein 4.2	Erythrocyte membrane protein band 4.2 is an ATP-binding protein which may regulate the association of protein 3 with ankyrin. It probably has a role in erythrocyte shape and mechanical property regulation. Mutations in the EPB42 gene are associated with recessive spherocytic elliptocytosis and recessively transmitted hereditary hemolytic anemia. Alternatively spliced transcript variants encoding …
FST10	HiC_scaffold_7	59800000	60900000	60762917	60794422	TGM5	transglutaminase 5	protein-glutamine gamma-glutamyltransferase 5	This gene encodes a member of the transglutaminase family. The encoded protein catalyzes formation of protein cross-links between glutamine and lysine residues, often resulting in stabilization of protein assemblies. This reaction is calcium dependent. Mutations in this gene have been associated with acral peeling skin syndrome. [provided by RefSeq, Oct 2009]
FST10	HiC_scaffold_7	59800000	60900000	60801188	60814992	TGM7	transglutaminase 7	protein-glutamine gamma-glutamyltransferase Z	Transglutaminases (TGM; EC 2.3.2.13) are a family of structurally and functionally related enzymes that stabilize protein assemblies through the formation of gamma-glutamyl-epsilon lysine crosslinks. For additional background information on transglutaminases, see TGM1 (MIM 190195).[supplied by OMIM, Jul 2002]
FST10	HiC_scaffold_7	59800000	60900000	60850427	60852484	LCMT2	leucine carboxyl methyltransferase 2	tRNA wybutosine-synthesizing protein 4	The protein encoded by this intronless gene belongs to the highly variable methyltransferase superfamily. This gene is the inferred homolog of the Saccharomyces cerevisiae carboxymethyltransferase gene PPM2 that is essential for the synthesis of the hypermodified guanosine Wybutosine (yW). [provided by RefSeq, Jul 2008]
FST10	HiC_scaffold_7	59800000	60900000	60857361	60873659	ADAL	N6-Methyl-AMP deaminase	N6-Methyl-AMP deaminase|adenosine deaminase-like protein	Predicted to enable adenosine deaminase activity. Acts upstream of or within camera-type eye development. Is expressed in several structures, including gill; heart; kidney; liver; and muscle. Orthologous to human MAPDA (N6-Methyl-AMP deaminase). [provided by Alliance of Genome Resources, Jul 2025]
FST10	HiC_scaffold_7	59800000	60900000	60878529	60887264	ZSCAN29	zinc finger and SCAN domain containing 29	zinc finger and SCAN domain-containing protein 29	Enables sequence-specific double-stranded DNA binding activity. Predicted to be involved in regulation of transcription by RNA polymerase II. Predicted to be located in nucleus. [provided by Alliance of Genome Resources, Jul 2025]
FST10	HiC_scaffold_7	59800000	60900000	60888714	60925181	TUBGCP4	tubulin gamma complex component 4	gamma-tubulin complex component 4	This gene encodes a component of the gamma-tubulin ring complex, which is required for microtubule nucleation. In mammalian cells, the protein localizes to centrosomes in association with gamma-tubulin. Crystal structure analysis revealed a structure composed of five helical bundles arranged around conserved hydrophobic cores. An exposed surface area located in the C-terminal domain is essential …
FST11	HiC_scaffold_8	82900000	84100000	83094963	83097461	OR8S1	olfactory receptor family 8 subfamily S member 1	olfactory receptor 8S1	Olfactory receptors interact with odorant molecules in the nose, to initiate a neuronal response that triggers the perception of a smell. The olfactory receptor proteins are members of a large family of G-protein-coupled receptors (GPCR) arising from single coding-exon genes. Olfactory receptors share a 7-transmembrane domain structure with many neurotransmitter and hormone receptors and are resp…
FST11	HiC_scaffold_8	82900000	84100000	83101548	83103296	LALBA	lactalbumin alpha	alpha-lactalbumin	This gene encodes alpha-lactalbumin, a principal protein of milk. Alpha-lactalbumin forms the regulatory subunit of the lactose synthase (LS) heterodimer and beta 1,4-galactosyltransferase (beta4Gal-T1) forms the catalytic component. Together, these proteins enable LS to produce lactose by transfering galactose moieties to glucose. As a monomer, alpha-lactalbumin strongly binds calcium and zinc i…
FST11	HiC_scaffold_8	82900000	84100000	83121751	83122755	Olfr279	olfactory receptor family 11 subfamily M member 3	olfactory receptor family 11 subfamily M member 3|GA_x6K02T04SN1-554-3|GA_x6K02T2NBG7-5241885-5241019|olfactory receptor 234, pseudogene 1|olfactory receptor 279, pseudogene 1|olfactory receptor MOR122-1	Olfactory receptors interact with odorant molecules in the nose, to initiate a neuronal response that triggers the perception of a smell. The olfactory receptor proteins are members of a large family of G-protein-coupled receptors (GPCR) arising from single coding-exon genes. Olfactory receptors share a 7-transmembrane domain structure with many neurotransmitter and hormone receptors and are resp…
FST11	HiC_scaffold_8	82900000	84100000	83146300	83164009	KANSL2	KAT8 regulatory NSL complex subunit 2	KAT8 regulatory NSL complex subunit 2	DISCONTINUED: This record has been withdrawn by NCBI staff. This record represented a gene that is not currently annotated by NCBI.
FST11	HiC_scaffold_8	82900000	84100000	83174052	83206356	CCNT1	cyclin T1	cyclin-T1	This gene encodes a member of the highly conserved cyclin C subfamily. The encoded protein tightly associates with cyclin-dependent kinase 9, and is a major subunit of positive transcription elongation factor b (p-TEFb). In humans, there are multiple forms of positive transcription elongation factor b, which may include one of several different cyclins along with cyclin-dependent kinase 9. The co…
FST11	HiC_scaffold_8	82900000	84100000	83245430	83258555	ADCY6	adenylate cyclase 6	adenylate cyclase type 6	Enables calcium- and calmodulin-responsive adenylate cyclase activity and scaffold protein binding activity. Involved in several processes, including cAMP biosynthetic process; cellular response to forskolin; and cellular response to vasopressin. Located in plasma membrane. Is expressed in several structures, including adipose tissue; alimentary system; brain; cardiovascular system; and genitouri…
FST11	HiC_scaffold_8	82900000	84100000	83281735	83292914	CACNB3	calcium voltage-gated channel auxiliary subunit beta 3	voltage-dependent L-type calcium channel subunit beta-3	Predicted to enable calcium channel regulator activity; high voltage-gated calcium channel activity; and protein kinase binding activity. Acts upstream of or within T cell receptor signaling pathway. Part of voltage-gated calcium channel complex. Is expressed in several structures, including alimentary system; eye; genitourinary system; hemolymphoid system gland; and nervous system. Orthologous t…
FST11	HiC_scaffold_8	82900000	84100000	83295434	83306040	DDX23	DEAD-box helicase 23	putative ATP-dependent RNA helicase DDX23	This gene encodes a member of the DEAD box protein family. DEAD box proteins, characterized by the conserved motif Asp-Glu-Ala-Asp (DEAD), are putative RNA helicases. They are implicated in a number of cellular processes involving alteration of RNA secondary structure, such as translation initiation, nuclear and mitochondrial splicing, and ribosome and spliceosome assembly. Based on their distrib…
FST11	HiC_scaffold_8	82900000	84100000	83313773	83353486	RND1	Rho family GTPase 1	rho-related GTP-binding protein Rho6	This gene encodes a protein that belongs to the Rho GTPase family. Members of this family regulate the organization of the actin cytoskeleton in response to extracellular growth factors. A similar protein in rat interacts with a microtubule regulator to control axon extension. [provided by RefSeq, Apr 2014]
FST11	HiC_scaffold_8	82900000	84100000	83349776	83359978	CCDC65	dynein regulatory complex subunit 2	dynein regulatory complex subunit 2|coiled-coil domain containing 65|testis development protein NYD-SP28	This gene encodes a sperm tail protein that is highly expressed in adult testis, spermatocytes and spermatids. The protein plays a critical role in the assembly of the nexin-dynein regulatory complex. Mutations in this gene result in primary ciliary dyskinesia. [provided by RefSeq, Nov 2013]
FST11	HiC_scaffold_8	82900000	84100000	83360459	83363893	FKBP11	FKBP prolyl isomerase 11	peptidyl-prolyl cis-trans isomerase FKBP11	FKBP11 belongs to the FKBP family of peptidyl-prolyl cis/trans isomerases, which catalyze the folding of proline-containing polypeptides. The peptidyl-prolyl isomerase activity of FKBP proteins is inhibited by the immunosuppressant compounds FK506 and rapamycin (Rulten et al., 2006 [PubMed 16596453]).[supplied by OMIM, Mar 2008]
FST11	HiC_scaffold_8	82900000	84100000	83374432	83390406	ARF1	ARF GTPase 1	ADP-ribosylation factor 1	ADP-ribosylation factor 1 (ARF1) is a member of the human ARF gene family. The family members encode small guanine nucleotide-binding proteins that stimulate the ADP-ribosyltransferase activity of cholera toxin and play a role in vesicular trafficking as activators of phospholipase D. The gene products, including 6 ARF proteins and 11 ARF-like proteins, constitute a family of the RAS superfamily.…
FST11	HiC_scaffold_8	82900000	84100000	83395985	83399671	WNT10B	Wnt family member 10B	protein Wnt-10b	Predicted to enable cytokine activity and frizzled binding activity. Involved in negative regulation of cold-induced thermogenesis. Acts upstream of or within several processes, including cell surface receptor signaling pathway; positive regulation of cell differentiation; and regulation of DNA-templated transcription. Predicted to be located in extracellular region. Predicted to be active in ext…
FST11	HiC_scaffold_8	82900000	84100000	83408579	83411636	WNT1	Wnt family member 1	proto-oncogene Wnt-1	Enables several functions, including glycosaminoglycan binding activity; heparan sulfate proteoglycan binding activity; and signaling receptor binding activity. Involved in several processes, including Malpighian tubule development; open tracheal system development; and regionalization. Located in several cellular components, including membrane raft; multivesicular body; and terminal bouton. Colo…
FST11	HiC_scaffold_8	82900000	84100000	83423835	83426378	DDN	dendrin	dendrin	Enables DNA (cytosine-5-)-methyltransferase activity, acting on CpG substrates. Acts upstream of or within several processes, including camera-type eye development; digestive system development; and hemopoiesis. Predicted to be active in nucleus. Is expressed in several structures, including digestive system; immature eye; nervous system; neural tube; and pectoral fin. Human ortholog(s) of this g…
FST11	HiC_scaffold_8	82900000	84100000	83430100	83442771	PRKAG1	protein kinase AMP-activated non-catalytic subunit gamma 1	5&apos;-AMP-activated protein kinase subunit gamma-1	The protein encoded by this gene is a regulatory subunit of the AMP-activated protein kinase (AMPK). AMPK is a heterotrimer consisting of an alpha catalytic subunit, and non-catalytic beta and gamma subunits. AMPK is an important energy-sensing enzyme that monitors cellular energy status. In response to cellular metabolic stresses, AMPK is activated, and thus phosphorylates and inactivates acetyl…
FST11	HiC_scaffold_8	82900000	84100000	83445861	83462159	KMT2D	lysine methyltransferase 2D	histone-lysine N-methyltransferase 2D	The protein encoded by this gene is a histone methyltransferase that methylates the Lys-4 position of histone H3. The encoded protein is part of a large protein complex called ASCOM, which has been shown to be a transcriptional regulator of the beta-globin and estrogen receptor genes. Mutations in this gene have been shown to be a cause of Kabuki syndrome. [provided by RefSeq, Oct 2010]
FST11	HiC_scaffold_8	82900000	84100000	83487847	83490643	RHEBL1	RHEB like 1	GTPase RhebL1	Enables GTP binding activity. Involved in TOR signaling and positive regulation of NF-kappaB transcription factor activity. Located in cytoplasm. [provided by Alliance of Genome Resources, Jul 2025]
FST11	HiC_scaffold_8	82900000	84100000	83504368	83508545	DHH	desert hedgehog signaling molecule	desert hedgehog protein	Enables patched binding activity. Involved in several processes, including Schwann cell development; male gonad development; and paracrine signaling. Acts upstream of or within several processes, including Leydig cell differentiation; male sex determination; and osteoblast differentiation. Predicted to be located in plasma membrane. Predicted to be active in extracellular space. Is expressed in s…
FST11	HiC_scaffold_8	82900000	84100000	83511445	83523597	LMBR1L	limb development membrane protein 1 like	protein LMBR1L	Enables transmembrane signaling receptor activity. Involved in receptor-mediated endocytosis and signal transduction. Located in endoplasmic reticulum membrane and plasma membrane. [provided by Alliance of Genome Resources, Jul 2025]
FST11	HiC_scaffold_8	82900000	84100000	83535205	83587369	TUBA1A	tubulin alpha 1a	tubulin alpha-1A chain	Microtubules of the eukaryotic cytoskeleton perform essential and diverse functions and are composed of a heterodimer of alpha and beta tubulins. The genes encoding these microtubule constituents belong to the tubulin superfamily, which is composed of six distinct families. Genes from the alpha, beta and gamma tubulin families are found in all eukaryotes. The alpha and beta tubulins represent the…
FST11	HiC_scaffold_8	82900000	84100000	83664993	83668608	TUBA1C	tubulin alpha 1c	tubulin alpha-1C chain|alpha-tubulin 6|tubulin alpha-6 chain|tubulin, alpha 6	Predicted to enable GTP binding activity. Predicted to be a structural constituent of cytoskeleton. Predicted to be involved in microtubule cytoskeleton organization and mitotic cell cycle. Located in cilium; microtubule cytoskeleton; and nucleus. [provided by Alliance of Genome Resources, Jul 2025]
FST11	HiC_scaffold_8	82900000	84100000	83684256	83687399	PRPH	peripherin	peripherin	Enables protein homodimerization activity. Acts upstream of or within several processes, including detection of light stimulus involved in visual perception; photoreceptor cell outer segment organization; and protein complex oligomerization. Located in photoreceptor outer segment. Is expressed in eye; head; retina; and retina outer nuclear layer. Used to study partial central choroid dystrophy; p…
FST11	HiC_scaffold_8	82900000	84100000	83710525	83716887	TROAP	trophinin associated protein	tastin	Predicted to be involved in cell adhesion. Predicted to be located in cytoplasm. [provided by Alliance of Genome Resources, Jul 2025]
FST11	HiC_scaffold_8	82900000	84100000	83718286	83721147	C1QL4	complement C1q like 4	complement C1q-like protein 4	Enables identical protein binding activity. Acts upstream of or within negative regulation of ERK1 and ERK2 cascade; negative regulation of fat cell differentiation; and negative regulation of fibroblast proliferation. Located in extracellular space. Is expressed in several structures, including brain; genitourinary system; gut; liver; and lung. Orthologous to human C1QL4 (complement C1q like 4).…
FST11	HiC_scaffold_8	82900000	84100000	83733272	83735958	DNAJC22	DnaJ heat shock protein family (Hsp40) member C22	dnaJ homolog subfamily C member 22	Predicted to be active in membrane. Is expressed in brain; gut; liver lobe; and metanephros. Orthologous to human DNAJC22 (DnaJ heat shock protein family (Hsp40) member C22). [provided by Alliance of Genome Resources, Jul 2025]
FST11	HiC_scaffold_8	82900000	84100000	83823266	83888830	SPATS2	spermatogenesis associated serine rich 2	spermatogenesis-associated serine-rich protein 2	Enables RNA binding activity. Located in cytosol. [provided by Alliance of Genome Resources, Jul 2025]
FST11	HiC_scaffold_8	82900000	84100000	83897474	83913841	KCNH3	potassium voltage-gated channel subfamily H member 3	voltage-gated inwardly rectifying potassium channel KCNH3	The protein encoded by this gene is a voltage-gated potassium channel alpha subunit predominantly expressed in the forebrain. An increase in cognitive function was observed when this gene was knocked out, while deletion of the gene resulted in hippocampal hyperexcitability and epilepsy. [provided by RefSeq, Sep 2015]
FST11	HiC_scaffold_8	82900000	84100000	83914522	83921764	MCRS1	microspherule protein 1	microspherule protein 1	Enables RNA binding activity and telomerase inhibitor activity. Involved in several processes, including chromatin remodeling; positive regulation of protein localization to nucleolus; and regulation of nucleobase-containing compound metabolic process. Located in cytoplasm; nuclear body; and nucleolus. Part of Ino80 complex; MLL1 complex; and NSL complex. [provided by Alliance of Genome Resources…
FST11	HiC_scaffold_8	82900000	84100000	83922148	83953261	FAM186B	family with sequence similarity 186 member B	protein FAM186B	This gene product is a member of the FAM186 family, however, its exact function is not known. Alternatively spliced transcript variants have been found for this gene. [provided by RefSeq, Sep 2009]
FST11	HiC_scaffold_8	82900000	84100000	83959878	83979671	PRPF40B	pre-mRNA processing factor 40B	pre-mRNA-processing factor 40 homolog B	This gene encodes a WW-domain containing protein similar to yeast splicing factor PRP40. This protein has been shown to interact with Huntingtin and methyl CpG binding protein 2 (MeCP2). Alternative splicing results in different transcript variants. [provided by RefSeq, Aug 2014]
FST11	HiC_scaffold_8	82900000	84100000	83981248	84032926	FMNL3	formin like 3	formin-like protein 3	The protein encoded by this gene contains a formin homology 2 domain and has high sequence identity to the mouse Wbp3 protein. Two alternative transcripts encoding different isoforms have been described. [provided by RefSeq, Jul 2008]
FST11	HiC_scaffold_8	82900000	84100000	84059930	84067900	TMBIM6	transmembrane BAX inhibitor motif containing 6	bax inhibitor 1	Enables endoribonuclease inhibitor activity and ubiquitin protein ligase binding activity. Involved in several processes, including negative regulation of RNA splicing; negative regulation of intracellular signal transduction; and response to L-glutamate. Acts upstream of or within negative regulation of calcium ion transport into cytosol. Located in endoplasmic reticulum membrane. Biomarker of c…
FST11	HiC_scaffold_8	82900000	84100000	84087862	84103014	NCKAP5L	NCK associated protein 5 like	nck-associated protein 5-like	Involved in microtubule bundle formation and microtubule depolymerization. Located in centrosome and microtubule plus-end. [provided by Alliance of Genome Resources, Jul 2025]
FST12	HiC_scaffold_8	84900000	86200000	84741951	84959595	DIP2B	disco interacting protein 2 homolog B	disco-interacting protein 2 homolog B	This gene encodes a member of the disco-interacting protein homolog 2 protein family. The encoded protein contains a binding site for the transcriptional regulator DNA methyltransferase 1 associated protein 1 as well as AMP-binding sites. The presence of these sites suggests that the encoded protein may participate in DNA methylation. This gene is located near a folate-sensitive fragile site, and…
FST12	HiC_scaffold_8	84900000	86200000	84979745	85057831	ATF1	activating transcription factor 1	cyclic AMP-dependent transcription factor ATF-1	This gene encodes a secreted ligand of the TGF-beta (transforming growth factor-beta) superfamily of proteins. Ligands of this family bind various TGF-beta receptors leading to recruitment and activation of SMAD family transcription factors that regulate gene expression. The encoded preproprotein is proteolytically processed to generate each subunit of the disulfide-linked homodimer. The recombin…
FST12	HiC_scaffold_8	84900000	86200000	85079896	85106058	TMPRSS12	transmembrane serine protease 12	transmembrane protease serine 12	Predicted to enable serine-type endopeptidase activity. Involved in acrosome assembly and positive regulation of sperm capacitation. Acts upstream of or within binding activity of sperm to zona pellucida and protein processing. Located in acrosomal vesicle. Orthologous to human TMPRSS12 (transmembrane serine protease 12). [provided by Alliance of Genome Resources, Apr 2025]
FST12	HiC_scaffold_8	84900000	86200000	85117067	85122616	METTL7A	thiol methyltransferase 1A	thiol S-methyltransferase TMT1A|N6-adenosine-methyltransferase TMT1A|methyltransferase TMT1A|methyltransferase like 7A|methyltransferase-like protein 7A|protein AAM-B|putative methyltransferase-like protein 7A	Enables mRNA m(6)A methyltransferase activity and thiol S-methyltransferase activity. Involved in lncRNA processing; odontogenesis; and osteoblast differentiation. Located in endoplasmic reticulum and lipid droplet. [provided by Alliance of Genome Resources, Jul 2025]
FST12	HiC_scaffold_8	84900000	86200000	85159716	85180282	SLC11A2	solute carrier family 11 member 2	natural resistance-associated macrophage protein 2	This gene encodes a member of the solute carrier family 11 protein family. The product of this gene transports divalent metals and is involved in iron absorption. Mutations in this gene are associated with hypochromic microcytic anemia with iron overload. A related solute carrier family 11 protein gene is located on chromosome 2. Multiple transcript variants encoding different isoforms have been …
FST12	HiC_scaffold_8	84900000	86200000	85214453	85222280	LETMD1	LETM1 domain containing 1	LETM1 domain-containing protein 1	This gene encodes a mitochondrial outer membrane protein. It has a potential role in tumorigenesis, which may result from negative regulation of the p53 tumor suppressor gene. Alternatively spliced transcript variants have been noted for this gene. [provided by RefSeq, Aug 2011]
FST12	HiC_scaffold_8	84900000	86200000	85226135	85233893	CSRNP2	cysteine and serine rich nuclear protein 2	cysteine/serine-rich nuclear protein 2	The protein encoded by this gene belongs to the CSRNP family of nuclear proteins that share conserved regions, including cysteine- and serine- rich regions, a basic domain, a transcriptional activation domain, and bind the sequence &apos;AGAGTG&apos;, thus have the hallmark of transcription factors. Studies in mice suggest that these genes may have redundant functions. Alternatively spliced trans…
FST12	HiC_scaffold_8	84900000	86200000	85247848	85303492	TFCP2	transcription factor CP2	alpha-globin transcription factor CP2	This gene encodes a transcription factor that binds the alpha-globin promoter and activates transcription of the alpha-globin gene. The encoded protein regulates erythroid gene expression, plays a role in the transcriptional switch of globin gene promoters, and it activates many other cellular and viral gene promoters. The gene product interacts with certain inflammatory response factors, and pol…
FST12	HiC_scaffold_8	84900000	86200000	85314636	85329313	POU6F1	POU class 6 homeobox 1	POU domain, class 6, transcription factor 1	Enables DNA-binding transcription repressor activity, RNA polymerase II-specific and sequence-specific double-stranded DNA binding activity. Involved in negative regulation of transcription by RNA polymerase II. Located in actin cytoskeleton and nuclear body. [provided by Alliance of Genome Resources, Jul 2025]
FST12	HiC_scaffold_8	84900000	86200000	85358014	85360912	DAZAP2	DAZ associated protein 2	DAZ-associated protein 2	This gene encodes a proline-rich protein which interacts with the deleted in azoospermia (DAZ) and the deleted in azoospermia-like gene through the DAZ-like repeats. This protein also interacts with the transforming growth factor-beta signaling molecule SARA (Smad anchor for receptor activation), eukaryotic initiation factor 4G, and an E3 ubiquitinase that regulates its stability in splicing fact…
FST12	HiC_scaffold_8	84900000	86200000	85363953	85377734	SMAGP	small cell adhesion glycoprotein	small cell adhesion glycoprotein	Located in cell junction; nucleoplasm; and plasma membrane. [provided by Alliance of Genome Resources, Jul 2025]
FST12	HiC_scaffold_8	84900000	86200000	85384276	85415012	BIN2	bridging integrator 2	bridging integrator 2	Encodes BIN2, a member of the ATSK (shaggy-like kinase) family. BIN2 functions in the cross-talk between auxin and brassinosteroid signaling pathways. BIN2 regulates root epidermal cell fate specification by phosphorylating EGL3 and TTG1. BIN2-mediated phosphorylation appears to promote BZR1 export from the nucleus.
FST12	HiC_scaffold_8	84900000	86200000	85417928	85436274	CELA1	chymotrypsin like elastase 1	chymotrypsin-like elastase family member 1	Elastases form a subfamily of serine proteases that hydrolyze many proteins in addition to elastin. Humans have six elastase genes which encode the structurally similar proteins elastase 1, 2, 2A, 2B, 3A, and 3B. Unlike other elastases, pancreatic elastase 1 is not expressed in the pancreas. To date, elastase 1 expression has only been detected in skin keratinocytes. Clinical literature that desc…
FST12	HiC_scaffold_8	84900000	86200000	85441808	85461495	GALNT6	polypeptide N-acetylgalactosaminyltransferase 6	polypeptide N-acetylgalactosaminyltransferase 6	This gene encodes a member of the UDP-N-acetyl-alpha-D-galactosamine:polypeptide N-acetylgalactosaminyltransferase (GalNAc-T) family of enzymes. GalNAc-Ts initiate mucin-type O-linked glycosylation in the Golgi apparatus by catalyzing the transfer of GalNAc to serine and threonine residues on target proteins. They are characterized by an N-terminal transmembrane domain, a stem region, a lumenal c…
FST12	HiC_scaffold_8	84900000	86200000	85502739	85572940	SLC4A8	solute carrier family 4 member 8	electroneutral sodium bicarbonate exchanger 1	Enables sodium,bicarbonate:chloride antiporter activity. Involved in regulation of synaptic vesicle exocytosis. Acts upstream of or within positive regulation of synaptic vesicle exocytosis and regulation of intracellular pH. Located in several cellular components, including basolateral plasma membrane; neuronal cell body membrane; and presynapse. Is active in glutamatergic synapse and presynapti…
FST12	HiC_scaffold_8	84900000	86200000	85679116	85795994	SCN8A	sodium voltage-gated channel alpha subunit 8	sodium channel protein type 8 subunit alpha	Predicted to enable sodium ion binding activity and voltage-gated sodium channel activity. Acts upstream of or within several processes, including adult walking behavior; muscle organ development; and sensory perception of sound. Located in several cellular components, including Z disc; neuronal cell body; and node of Ranvier. Part of sodium channel complex. Is expressed in several structures, in…
FST12	HiC_scaffold_8	84900000	86200000	85808623	85810593	FIGNL2	fidgetin like 2	fidgetin-like protein 2	Predicted to enable ATP hydrolysis activity and microtubule severing ATPase activity. Involved in microtubule severing and negative regulation of cell migration. Located in cell leading edge. [provided by Alliance of Genome Resources, Jul 2025]
FST12	HiC_scaffold_8	84900000	86200000	85868197	85871025	ANKRD33	ankyrin repeat domain 33	photoreceptor ankyrin repeat protein	Predicted to act upstream of or within skeletal muscle cell differentiation. Predicted to be located in cytosol and nucleus. [provided by Alliance of Genome Resources, Jul 2025]
FST12	HiC_scaffold_8	84900000	86200000	85887600	85895415	ACVRL1	activin A receptor like type 1	activin receptor type-1-like	This gene encodes a type I cell-surface receptor for the TGF-beta superfamily of ligands. It shares with other type I receptors a high degree of similarity in serine-threonine kinase subdomains, a glycine- and serine-rich region (called the GS domain) preceding the kinase domain, and a short C-terminal tail. The encoded protein, sometimes termed ALK1, shares similar domain structures with other c…
FST12	HiC_scaffold_8	84900000	86200000	85928940	85961372	ACVR1B	activin A receptor type 1B	activin receptor type-1B	This gene encodes an activin A type IB receptor. Activins are dimeric growth and differentiation factors which belong to the transforming growth factor-beta (TGF-beta) superfamily of structurally related signaling proteins. Activins signal through a heteromeric complex of receptor serine kinases which include at least two type I and two type II receptors. This protein is a type I receptor which i…
FST12	HiC_scaffold_8	84900000	86200000	85972339	85979476	GRASP	Grasp65	Grasp65|CG7809-PA|Grasp65-PA	Involved in several processes, including morphogenesis of follicular epithelium; positive regulation of lipid storage; and regulation of imaginal disc-derived wing size. Located in several cellular components, including Golgi stack; Golgi-associated vesicle; and apical cortex. Is expressed in several structures, including adult heart; eye disc; follicle cell; larval central nervous system; and la…
FST12	HiC_scaffold_8	84900000	86200000	86017824	86022148	NR4A1	nuclear receptor subfamily 4, group A, member 1	nuclear receptor subfamily 4immunitygroup A member 1	Enables several functions, including DNA binding activity; DNA-binding transcription activator activity, RNA polymerase II-specific; and lipopolysaccharide binding activity. Involved in several processes, including cellular response to corticotropin-releasing hormone stimulus; detection of lipopolysaccharide; and non-canonical inflammasome complex assembly. Acts upstream of or within several proc…
FST12	HiC_scaffold_8	84900000	86200000	86035466	86037974	ATG101	autophagy related 101	autophagy-related protein 101	Enables identical protein binding activity. Involved in autophagosome assembly and negative regulation of cell population proliferation. Located in phagophore assembly site. Part of Atg1/ULK1 kinase complex. Biomarker of cholangiocarcinoma; colon cancer; and hepatocellular carcinoma. [provided by Alliance of Genome Resources, Jul 2025]
FST12	HiC_scaffold_8	84900000	86200000	86085429	86105319	KRT80	keratin 80	keratin, type II cytoskeletal 80	Keratins are intermediate filament proteins responsible for the structural integrity of epithelial cells and are subdivided into epithelial keratins and hair keratins. This gene&apos;s expression profile shows that it encodes a type II epithelial keratin, although structurally the encoded protein is more like a type II hair keratin. This protein is involved in cell differentiation, localizing nea…
FST12	HiC_scaffold_8	84900000	86200000	86143297	86157237	KRT7	keratin 7	keratin, type II cytoskeletal 7	The protein encoded by this gene is a member of the keratin gene family. The type II cytokeratins consist of basic or neutral proteins which are arranged in pairs of heterotypic keratin chains coexpressed during differentiation of simple and stratified epithelial tissues. This type II cytokeratin is specifically expressed in the simple epithelia lining the cavities of the internal organs and in t…
FST12	HiC_scaffold_8	84900000	86200000	86194138	86236673	KRT81	keratin 81	keratin, type II cuticular Hb1|hair keratin K2.9|hard keratin, type II, 1|keratin 81, type II|keratin, hair, basic, 1|metastatic lymph node 137 gene protein|type II hair keratin Hb1|type-II keratin Kb21	The protein encoded by this gene is a member of the keratin gene family. As a type II hair keratin, it is a basic protein which heterodimerizes with type I keratins to form hair and nails. The type II hair keratins are clustered in a region of chromosome 12q13 and are grouped into two distinct subfamilies based on structure similarity. One subfamily, consisting of KRTHB1, KRTHB3, and KRTHB6, is h…
FST13	HiC_scaffold_8	86600000	88100000	86598576	86607003	KRT76	keratin 76	keratin, type II cytoskeletal 2 oral|CK-2P|K2P|K76|cytokeratin 2|cytokeratin-2P|keratin 2p|keratin 76, type II|type-II keratin Kb9	Keratins are intermediate filament proteins responsible for the structural integrity of epithelial cells and are subdivided into epithelial keratins and hair keratins. The type II keratins are clustered in a region of chromosome 12q13. [provided by RefSeq, Jun 2009]
FST13	HiC_scaffold_8	86600000	88100000	86618441	86624169	KRT3	keratin 3	keratin, type II cytoskeletal 3	The protein encoded by this gene is a member of the keratin gene family. The type II cytokeratins consist of basic or neutral proteins which are arranged in pairs of heterotypic keratin chains coexpressed during differentiation of simple and stratified epithelial tissues. This type II cytokeratin is specifically expressed in the corneal epithelium with family member KRT12 and mutations in these g…
FST13	HiC_scaffold_8	86600000	88100000	86637315	86643420	KRT4	keratin 4	keratin, type II cytoskeletal 4	Predicted to be a structural constituent of skin epidermis. Predicted to be involved in intermediate filament organization and keratinization. Predicted to be located in intermediate filament. Predicted to be active in keratin filament. Is expressed in several structures, including digestive system; ectoderm; endocrine system; head; and integument. [provided by Alliance of Genome Resources, Apr 2…
FST13	HiC_scaffold_8	86600000	88100000	86655153	86666276	KRT79	keratin 79	keratin, type II cytoskeletal 79	Keratins are intermediate filament proteins responsible for the structural integrity of epithelial cells and are subdivided into epithelial keratins and hair keratins. This gene encodes an epithelial keratin that is expressed in skeletal muscle, skin and scalp. The type II keratins are clustered in a region of chromosome 12q13.[provided by RefSeq, Jun 2009]
FST13	HiC_scaffold_8	86600000	88100000	86671614	86678862	KRT78	keratin 78	keratin, type II cytoskeletal 78	This gene is a member of the type II keratin gene family and encodes a protein with an intermediate filament domain. Keratins are the major structural proteins in epithelial cells, forming a cytoplasmic network of 10 to 12 nm wide intermediate filaments and creating a scaffold that gives cells the ability to withstand mechanical and non-mechanical stresses. The genes of the type II keratin family…
FST13	HiC_scaffold_8	86600000	88100000	86713334	86720536	KRT8	keratin 8	keratin, type II cytoskeletal 8	Predicted to enable scaffold protein binding activity. Acts upstream of or within several processes, including cell differentiation involved in embryonic placenta development; cell surface receptor signaling pathway; and hepatocyte apoptotic process. Located in several cellular components, including Z disc; apicolateral plasma membrane; and sarcolemma. Is expressed in several structures, includin…
FST13	HiC_scaffold_8	86600000	88100000	86752436	86756096	KRT18	keratin 18	keratin, type I cytoskeletal 18	KRT18 encodes the type I intermediate filament chain keratin 18. Keratin 18, together with its filament partner keratin 8, are perhaps the most commonly found members of the intermediate filament gene family. They are expressed in single layer epithelial tissues of the body. Mutations in this gene have been linked to cryptogenic cirrhosis. Two transcript variants encoding the same protein have be…
FST13	HiC_scaffold_8	86600000	88100000	86801236	86831766	EIF4B	eukaryotic translation initiation factor 4B	eukaryotic translation initiation factor 4B	DISCONTINUED: This record has been withdrawn by NCBI staff. This record represented a gene that is not currently annotated by NCBI.
FST13	HiC_scaffold_8	86600000	88100000	86835806	86854679	TENC1	tensin 2	tensin-2|C1 domain-containing phosphatase and tensin homolog|C1 domain-containing phosphatase and tensin-like protein|tensin-like C1 domain-containing phosphatase	Predicted to enable several functions, including identical protein binding activity; protein kinase binding activity; and protein tyrosine phosphatase activity. Acts upstream of or within several processes, including collagen metabolic process; multicellular organismal-level homeostasis; and response to muscle activity. Predicted to be located in cytoplasm and plasma membrane. Predicted to be act…
FST13	HiC_scaffold_8	86600000	88100000	86856670	86870607	SPRYD3	SPRY domain containing 3	SPRY domain-containing protein 3	Is expressed in cerebral cortex ventricular layer and cortical plate. Orthologous to human SPRYD3 (SPRY domain containing 3). [provided by Alliance of Genome Resources, Jul 2025]
FST13	HiC_scaffold_8	86600000	88100000	86884990	86888382	IGFBP6	insulin like growth factor binding protein 6	insulin-like growth factor-binding protein 6	DISCONTINUED: This record has been withdrawn by NCBI staff. This record represented a gene that is not currently annotated by NCBI.
FST13	HiC_scaffold_8	86600000	88100000	86889724	86898977	SOAT2	sterol O-acyltransferase 2	sterol O-acyltransferase 2	Summary:This gene is a member of a small family of acyl coenzyme A:cholesterol acyltransferases. The gene encodes a membrane-bound enzyme localized in the endoplasmic reticulum that produces intracellular cholesterol esters from long-chain fatty acyl CoA and cholesterol. The cholesterol esters are then stored as cytoplasmic lipid droplets inside the cell. The enzyme is implicated in cholesterol a…
FST13	HiC_scaffold_8	86600000	88100000	86917774	86942651	CSAD	cysteine sulfinic acid decarboxylase	cysteine sulfinic acid decarboxylase	Enables sulfinoalanine decarboxylase activity. Involved in L-cysteine catabolic process to hypotaurine and L-cysteine catabolic process to taurine. Located in cytoplasm. Orthologous to human CSAD (cysteine sulfinic acid decarboxylase). [provided by Alliance of Genome Resources, Jul 2025]
FST13	HiC_scaffold_8	86600000	88100000	86944785	86949717	ZNF740	zinc finger protein 740	zinc finger protein 740	Enables sequence-specific double-stranded DNA binding activity. Predicted to be involved in regulation of transcription by RNA polymerase II. Predicted to be located in chromatin. [provided by Alliance of Genome Resources, Jul 2025]
FST13	HiC_scaffold_8	86600000	88100000	86953544	86961907	ITGB7	integrin subunit beta 7	integrin beta-7	Predicted to enable integrin binding activity. Acts upstream of or within T cell migration. Predicted to be part of integrin alpha4-beta7 complex. Predicted to be active in cell surface and focal adhesion. Is expressed in genitourinary system and thymus primordium. Orthologous to human ITGB7 (integrin subunit beta 7). [provided by Alliance of Genome Resources, Apr 2025]
FST13	HiC_scaffold_8	86600000	88100000	86972407	86987436	RARG	retinoic acid receptor gamma	retinoic acid receptor gamma	Enables several functions, including DNA-binding transcription factor activity; chromatin binding activity; and nuclear retinoid X receptor binding activity. Involved in growth plate cartilage chondrocyte growth and limb development. Acts upstream of or within several processes, including cartilage development; embryonic morphogenesis; and regulation of transcription by RNA polymerase II. Located…
FST13	HiC_scaffold_8	86600000	88100000	87009757	87011109	MFSD5	solute carrier family 61 member 1	molybdate-anion transporter|major facilitator superfamily domain containing 5|major facilitator superfamily domain-containing protein 5|molybdate transporter 2 homolog	Enables molybdate ion transmembrane transporter activity. Involved in molybdate ion transport. Located in membrane. [provided by Alliance of Genome Resources, Jul 2025]
FST13	HiC_scaffold_8	86600000	88100000	87018290	87040087	ESPL1	extra spindle pole bodies like 1, separase	separin	Stable cohesion between sister chromatids before anaphase and their timely separation during anaphase are critical for chromosome inheritance. In vertebrates, sister chromatid cohesion is released in 2 steps via distinct mechanisms. The first step involves phosphorylation of STAG1 (MIM 604358) or STAG2 (MIM 300826) in the cohesin complex. The second step involves cleavage of the cohesin subunit S…
FST13	HiC_scaffold_8	86600000	88100000	87041242	87044456	PFDN5	prefoldin subunit 5	prefoldin subunit 5	This gene encodes a member of the prefoldin alpha subunit family. The encoded protein is one of six subunits of prefoldin, a molecular chaperone complex that binds and stabilizes newly synthesized polypeptides, thereby allowing them to fold correctly. The complex, consisting of two alpha and four beta subunits, forms a double beta barrel assembly with six protruding coiled-coils. The encoded prot…
FST13	HiC_scaffold_8	86600000	88100000	87044683	87051419	C12orf10	MYG1 exonuclease	MYG1 exonuclease|UPF0160 protein MYG1, mitochondrial|melanocyte proliferating gene 1|melanocyte related	Enables 3&apos;-5&apos;-RNA exonuclease activity. Involved in mRNA processing; mitochondrial RNA metabolic process; and rRNA processing. Located in mitochondrion and nucleus. Is active in mitochondrial matrix; nucleolus; and nucleoplasm. [provided by Alliance of Genome Resources, Jul 2025]
FST13	HiC_scaffold_8	86600000	88100000	87051738	87065067	AAAS	aladin WD repeat nucleoporin	aladin	The protein encoded by this gene is a member of the WD-repeat family of regulatory proteins and may be involved in normal development of the peripheral and central nervous system. The encoded protein is part of the nuclear pore complex and is anchored there by NDC1. Defects in this gene are a cause of achalasia-addisonianism-alacrima syndrome (AAAS), also called triple-A syndrome or Allgrove synd…
FST13	HiC_scaffold_8	86600000	88100000	87070741	87076822	SP7	Sp7 transcription factor	transcription factor Sp7	Enables DEAD/H-box RNA helicase binding activity; DNA-binding transcription activator activity, RNA polymerase II-specific; and RNA polymerase II cis-regulatory region sequence-specific DNA binding activity. Involved in several processes, including cementum mineralization; diphosphate metabolic process; and positive regulation of transcription by RNA polymerase II. Acts upstream of or within oste…
FST13	HiC_scaffold_8	86600000	88100000	87111060	87155791	SP1	Sp1 transcription factor	transcription factor Sp1	The protein encoded by this gene is a zinc finger transcription factor that binds to GC-rich motifs of many promoters. The encoded protein is involved in many cellular processes, including cell differentiation, cell growth, apoptosis, immune responses, response to DNA damage, and chromatin remodeling. Post-translational modifications such as phosphorylation, acetylation, glycosylation, and proteo…
FST13	HiC_scaffold_8	86600000	88100000	87166235	87171678	AMHR2	anti-Mullerian hormone receptor type 2	anti-Muellerian hormone type-2 receptor	Predicted to enable several functions, including anti-Mullerian hormone receptor activity; protein homodimerization activity; and transforming growth factor beta receptor activity, type II. Acts upstream of or within sex differentiation. Predicted to be part of receptor complex. Predicted to be active in plasma membrane. Is expressed in several structures, including bone; early embryo; forebrain;…
FST13	HiC_scaffold_8	86600000	88100000	87180893	87182890	PRR13	proline rich 13	proline-rich protein 13	DISCONTINUED: This record has been withdrawn by NCBI staff. This record represented a gene that is not currently annotated by NCBI.
FST13	HiC_scaffold_8	86600000	88100000	87197341	87216686	PCBP2	poly(rC) binding protein 2	poly(rC)-binding protein 2	The protein encoded by this gene appears to be multifunctional. Along with PCBP-1 and hnRNPK, it is one of the major cellular poly(rC)-binding proteins. The encoded protein contains three K-homologous (KH) domains which may be involved in RNA binding. Together with PCBP-1, this protein also functions as a translational coactivator of poliovirus RNA via a sequence-specific interaction with stem-lo…
FST13	HiC_scaffold_8	86600000	88100000	87218429	87223969	MAP3K12	mitogen-activated protein kinase kinase kinase 12	mitogen-activated protein kinase kinase kinase 12	Enables protein homodimerization activity; protein serine/threonine kinase activator activity; and protein serine/threonine kinase activity. Involved in several processes, including JNK cascade; positive regulation of JUN kinase activity; and protein phosphorylation. Acts upstream of or within negative regulation of motor neuron apoptotic process. Located in cytosol; growth cone; and plasma membr…
FST13	HiC_scaffold_8	86600000	88100000	87234959	87239667	TARBP2	TARBP2 subunit of RISC loading complex	RISC-loading complex subunit TARBP2	HIV-1, the causative agent of acquired immunodeficiency syndrome (AIDS), contains an RNA genome that produces a chromosomally integrated DNA during the replicative cycle. Activation of HIV-1 gene expression by the transactivator Tat is dependent on an RNA regulatory element (TAR) located downstream of the transcription initiation site. The protein encoded by this gene binds between the bulge and …
FST13	HiC_scaffold_8	86600000	88100000	87240255	87241351	NPFF	neuropeptide FF-amide peptide precursor	pro-FMRFamide-related neuropeptide FF	Enables G protein-coupled receptor binding activity and neuropeptide hormone activity. Involved in several processes, including negative regulation of appetite; negative regulation of insulin secretion; and peptide hormone secretion. Located in several cellular components, including axon terminus; dendrite; and perikaryon. Is active in neuronal dense core vesicle. Orthologous to human NPFF (neuro…
FST13	HiC_scaffold_8	86600000	88100000	87250671	87310261	ATF7	activating transcription factor 7	cyclic AMP-dependent transcription factor ATF-7	Enables chromatin binding activity and transcription cis-regulatory region binding activity. Involved in cerebellar granule cell precursor proliferation; circadian rhythm; and fat cell differentiation. Acts upstream of or within several processes, including negative regulation of apoptotic process; olfactory bulb interneuron development; and regulation of transcription by RNA polymerase II. Locat…
FST13	HiC_scaffold_8	86600000	88100000	87373790	87377550	ATP5G2	ATP synthase membrane subunit c locus 2	ATP synthase F(0) complex subunit C2, mitochondrial|ATP synthase c subunit|ATP synthase lipid-binding protein, mitochondrial|ATP synthase proteolipid P2|ATP synthase proton-transporting mitochondrial F(0) complex subunit C2|ATP synthase, H+ transporting, mitochondrial F0 complex, subunit C2 (subunit 9)|ATP synthase, H+ transporting, mitochondrial Fo complex subunit C2 (subunit 9)|ATPase protein 9…	This gene encodes a subunit of mitochondrial ATP synthase. Mitochondrial ATP synthase catalyzes ATP synthesis, utilizing an electrochemical gradient of protons across the inner membrane during oxidative phosphorylation. ATP synthase is composed of two linked multi-subunit complexes: the soluble catalytic core, F1, and the membrane-spanning component, Fo, comprising the proton channel. The catalyt…
FST13	HiC_scaffold_8	86600000	88100000	87409848	87423242	CALCOCO1	calcium binding and coiled-coil domain 1	calcium-binding and coiled-coil domain-containing protein 1	Enables RNA polymerase II cis-regulatory region sequence-specific DNA binding activity; beta-catenin binding activity; and transcription coactivator activity. Involved in positive regulation of DNA-templated transcription and positive regulation of gene expression. Located in cytosol and nucleus. [provided by Alliance of Genome Resources, Jul 2025]
FST13	HiC_scaffold_8	86600000	88100000	87481761	87483599	SLC7A3	solute carrier family 7 member 3	cationic amino acid transporter 3	This gene encodes a member of the solute carrier family 7. The encoded protein is a sodium-independent cationic amino acid transporter. Alternate splicing results in multiple transcripts that encoded the same protein.[provided by RefSeq, May 2010]
FST13	HiC_scaffold_8	86600000	88100000	87649676	87651277	HOXC12	homeobox C12	homeobox protein Hox-C12	Predicted to enable sequence-specific double-stranded DNA binding activity. Predicted to be involved in regulation of transcription by RNA polymerase II. Predicted to be located in nucleus. Is expressed in several structures, including genitourinary system; integumental system; jaw; limb; and spinal cord. Orthologous to human HOXC12 (homeobox C12). [provided by Alliance of Genome Resources, Jul 2…
FST13	HiC_scaffold_8	86600000	88100000	87668105	87670260	HOXC11	homeobox C11	homeobox protein Hox-C11	Predicted to enable DNA-binding transcription activator activity, RNA polymerase II-specific and RNA polymerase II cis-regulatory region sequence-specific DNA binding activity. Acts upstream of or within several processes, including embryonic morphogenesis; organ induction; and regionalization. Predicted to be located in cytosol and nucleoplasm. Predicted to be active in nucleus. Is expressed in …
FST13	HiC_scaffold_8	86600000	88100000	87680173	87684443	HOXC10	homeobox C10	homeobox protein Hox-C10	This gene belongs to the homeobox family of genes. The homeobox genes encode a highly conserved family of transcription factors that play an important role in morphogenesis in all multicellular organisms. Mammals possess four similar homeobox gene clusters, HOXA, HOXB, HOXC and HOXD, which are located on different chromosomes and consist of 9 to 11 genes arranged in tandem. This gene is one of se…
FST13	HiC_scaffold_8	86600000	88100000	87695237	87697782	HOXC9	homeobox C9	homeobox protein Hox-C9	Predicted to enable DNA-binding transcription factor activity and RNA polymerase II cis-regulatory region sequence-specific DNA binding activity. Acts upstream of or within anterior/posterior pattern specification and embryonic skeletal system morphogenesis. Predicted to be located in aggresome and nucleoplasm. Predicted to be part of transcription repressor complex. Predicted to be active in nuc…
FST13	HiC_scaffold_8	86600000	88100000	87704406	87706513	HOXC8	homeobox C8	homeobox protein Hox-C8	Enables DNA binding activity. Acts upstream of or within several processes, including anterior/posterior pattern specification; negative regulation of transcription by RNA polymerase II; and skeletal system morphogenesis. Located in nucleus. Is expressed in several structures, including alimentary system; embryo mesenchyme; genitourinary system; integumental system; and nervous system. Orthologou…
FST13	HiC_scaffold_8	86600000	88100000	87723395	87724832	HOXC6	homeobox C6	homeobox protein Hox-C6	Predicted to enable DNA-binding transcription factor activity, RNA polymerase II-specific and RNA polymerase II cis-regulatory region sequence-specific DNA binding activity. Acts upstream of or within anterior/posterior pattern specification and embryonic skeletal system development. Predicted to be located in cytosol and nucleoplasm. Predicted to be active in nucleus. Is expressed in several str…
FST13	HiC_scaffold_8	86600000	88100000	87728066	87729446	HOXC5	homeobox C5	homeobox protein Hox-C5	Predicted to enable DNA-binding transcription factor activity, RNA polymerase II-specific and RNA polymerase II cis-regulatory region sequence-specific DNA binding activity. Acts upstream of or within anterior/posterior pattern specification and embryonic skeletal system development. Predicted to be located in cell junction and nucleoplasm. Predicted to be active in nucleus. Is expressed in sever…
FST13	HiC_scaffold_8	86600000	88100000	87748768	87750055	HOXC4	homeobox C4	homeobox protein Hox-C4	Enables HMG box domain binding activity. Acts upstream of or within anterior/posterior pattern specification; cartilage development; and embryonic organ morphogenesis. Predicted to be active in nucleoplasm. Is expressed in several structures, including alimentary system; embryo mesenchyme; nervous system; skin; and urinary system. Orthologous to human HOXC4 (homeobox C4). [provided by Alliance of…
FST13	HiC_scaffold_8	86600000	88100000	87868950	87870720	SMUG1	single-strand-selective monofunctional uracil-DNA glycosylase 1	single-strand selective monofunctional uracil DNA glycosylase	This gene encodes a protein that participates in base excision repair by removing uracil from single- and double-stranded DNA. Many alternatively spliced transcript variants exist for this gene; the full-length nature is known for some but not all of the variants. [provided by RefSeq, Aug 2011]
FST13	HiC_scaffold_8	86600000	88100000	87917223	87926606	CBX5	chromobox 5	chromobox protein homolog 5	Enables several functions, including Hsp70 protein binding activity; RNA polymerase II C-terminal domain binding activity; and sequence-specific double-stranded DNA binding activity. Involved in several processes, including positive regulation of FACT complex assembly; protein localization to euchromatin; and regulatory ncRNA-mediated heterochromatin formation. Located in chromosome and nucleus. …
FST13	HiC_scaffold_8	86600000	88100000	87947325	87950832	hnrnpa1	heterogeneous nuclear ribonucleoprotein A1	heterogeneous nuclear ribonucleoprotein A1	This gene encodes a member of a family of ubiquitously expressed heterogeneous nuclear ribonucleoproteins (hnRNPs), which are RNA-binding proteins that associate with pre-mRNAs in the nucleus and influence pre-mRNA processing, as well as other aspects of mRNA metabolism and transport. The protein encoded by this gene is one of the most abundant core proteins of hnRNP complexes and plays a key rol…
FST13	HiC_scaffold_8	86600000	88100000	87956507	87958916	NFE2	nuclear factor, erythroid 2	transcription factor NF-E2 45 kDa subunit	Predicted to enable several functions, including RNA polymerase II cis-regulatory region sequence-specific DNA binding activity; WW domain binding activity; and identical protein binding activity. Acts upstream of or within several processes, including labyrinthine layer blood vessel development; negative regulation of bone mineralization; and positive regulation of peptidyl-lysine acetylation. L…
FST13	HiC_scaffold_8	86600000	88100000	87984812	88004070	COPZ1	coat protein complex I subunit zeta 1	coatomer subunit zeta-1	This gene encodes a subunit of the cytoplasmic coatamer protein complex, which is involved in autophagy and intracellular protein trafficking. The coatomer protein complex is comprised of seven subunits and functions as the coat protein of coat protein complex (COP)I-vesicles. Alternative splicing results in multiple transcript variants. [provided by RefSeq, Nov 2012]
FST13	HiC_scaffold_8	86600000	88100000	88014781	88016135	GPR84	G protein-coupled receptor 84	G-protein coupled receptor 84	Predicted to enable urotensin II receptor activity. Predicted to be involved in neuropeptide signaling pathway. Predicted to be part of receptor complex. Predicted to be active in plasma membrane. Is expressed in adrenal gland; genitourinary system; gut; skin; and thoracic segment skeleton. Orthologous to human GPR84 (G protein-coupled receptor 84). [provided by Alliance of Genome Resources, Apr …
FST13	HiC_scaffold_8	86600000	88100000	88021108	88041341	ZNF385A	zinc finger protein 385A	zinc finger protein 385A	Zinc finger proteins, such as ZNF385A, are regulatory proteins that act as transcription factors, bind single- or double-stranded RNA, or interact with other proteins (Sharma et al., 2004 [PubMed 15527981]).[supplied by OMIM, Oct 2008]
FST14	HiC_scaffold_12	28100000	29900000	28095418	28105037	MMP11	matrix metallopeptidase 11	stromelysin-3	Proteins of the matrix metalloproteinase (MMP) family are involved in the breakdown of extracellular matrix in normal physiological processes, such as embryonic development, reproduction, and tissue remodeling, as well as in disease processes, such as arthritis and metastasis. Most MMP&apos;s are secreted as inactive proproteins which are activated when cleaved by extracellular proteinases. Howev…
FST14	HiC_scaffold_12	28100000	29900000	28107725	28109389	CHCHD10	coiled-coil-helix-coiled-coil-helix domain containing 10	coiled-coil-helix-coiled-coil-helix domain-containing protein 10, mitochondrial	This gene encodes a mitochondrial protein that is enriched at cristae junctions in the intermembrane space. It may play a role in cristae morphology maintenance or oxidative phosphorylation. Mutations in this gene cause frontotemporal dementia and/or amyotrophic lateral sclerosis-2. Alternative splicing of this gene results in multiple transcript variants. Related pseudogenes have been identified…
FST14	HiC_scaffold_12	28100000	29900000	28110483	28111956	C22orf15	chromosome 22 open reading frame 15	uncharacterized protein C22orf15|protein N27C7-3	Orthologous to human C22orf15 (chromosome 22 open reading frame 15). [provided by Alliance of Genome Resources, Jul 2025]
FST14	HiC_scaffold_12	28100000	29900000	28116058	28117142	VPREB3	V-set pre-B cell surrogate light chain 3	pre-B lymphocyte protein 3	The protein encoded by this gene is the human ortholog of the mouse VpreB3 (8HS20) protein, is thought to be involved in B-cell maturation, and may play a role in assembly of the pre-B cell receptor (pre-BCR). While the role of this protein in B-cell development has not yet been elucidated, studies with the chicken ortholog of this protein have found that when overexpressed, this protein localize…
FST14	HiC_scaffold_12	28100000	29900000	28122182	28123528	ZNF70	zinc finger protein 70	zinc finger protein 70	Predicted to enable DNA-binding transcription factor activity, RNA polymerase II-specific and RNA polymerase II transcription regulatory region sequence-specific DNA binding activity. Predicted to be involved in regulation of transcription by RNA polymerase II. Located in cytoplasm and megasporocyte nucleus. [provided by Alliance of Genome Resources, Jul 2025]
FST14	HiC_scaffold_12	28100000	29900000	28151232	28159101	IGLL5	immunoglobulin lambda like polypeptide 5	immunoglobulin lambda-like polypeptide 5|G lambda-1|anti HBs antibody light-chain Fab fragment|anti-SARS-CoV-2 immunoglobulin light chain|germline immunoglobulin lambda 1|immunoglobin anti-granzymeB light chain variable region|immunoglobulin lambda 1 light chain|immunoglobulin lambda 2 light chain|immunoglobulin lambda 3 light chain|immunoglobulin lambda chain|immunoglobulin lambda light chain va…	This gene encodes one of the immunoglobulin lambda-like polypeptides. It is located within the immunoglobulin lambda locus but it does not require somatic rearrangement for expression. The first exon of this gene is unrelated to immunoglobulin variable genes; the second and third exons are the immunoglobulin lambda joining 1 and the immunoglobulin lambda constant 1 gene segments. Alternative spli…
FST14	HiC_scaffold_12	28100000	29900000	28183658	28184405	VPREB1	V-set pre-B cell surrogate light chain 1	immunoglobulin iota chain	Enables signaling receptor activity. Acts upstream of or within several processes, including B cell homeostasis; B cell proliferation; and regulation of cell size. Located in external side of plasma membrane. Is expressed in bone marrow; liver; and spleen. Orthologous to human VPREB1 (V-set pre-B cell surrogate light chain 1). [provided by Alliance of Genome Resources, Jul 2025]
FST14	HiC_scaffold_12	28100000	29900000	28279225	28295890	TOP3B	DNA topoisomerase III beta	DNA topoisomerase 3-beta-1	This gene encodes a DNA topoisomerase, an enzyme that controls and alters the topologic states of DNA during transcription. This enzyme catalyzes the transient breaking and rejoining of a single strand of DNA which allows the strands to pass through one another, thus relaxing the supercoils and altering the topology of DNA. The enzyme interacts with DNA helicase SGS1 and plays a role in DNA recom…
FST14	HiC_scaffold_12	28100000	29900000	28306874	28323716	PPM1F	protein phosphatase, Mg2+/Mn2+ dependent 1F	protein phosphatase 1F	The protein encoded by this gene is a member of the PP2C family of Ser/Thr protein phosphatases. PP2C family members are known to be negative regulators of cell stress response pathways. This phosphatase can interact with Rho guanine nucleotide exchange factors (PIX), and thus block the effects of p21-activated kinase 1 (PAK), a protein kinase mediating biological effects downstream of Rho GTPase…
FST14	HiC_scaffold_12	28100000	29900000	28367421	28462705	MAPK1	mitogen-activated protein kinase 1	mitogen-activated protein kinase 1	This gene encodes a member of the MAP kinase family. MAP kinases, also known as extracellular signal-regulated kinases (ERKs), act as an integration point for multiple biochemical signals, and are involved in a wide variety of cellular processes such as proliferation, differentiation, transcription regulation and development. The activation of this kinase requires its phosphorylation by upstream …
FST14	HiC_scaffold_12	28100000	29900000	28491885	28515340	YPEL1	yippee like 1	protein yippee-like 1	This gene is located in the region associated with DiGeorge syndrome on chromosome 22. The encoded protein localizes to the centrosome and nucleolus and may play a role in the regulation of cell division. [provided by RefSeq, Feb 2015]
FST14	HiC_scaffold_12	28100000	29900000	28510392	28515340	YPEL2	yippee like 2	protein yippee-like 2	Involved in regulation of synapse organization. Used to study chromosome 16p11.2 deletion syndrome, 593-kb. Orthologous to several human genes including YPEL2 (yippee like 2). [provided by Alliance of Genome Resources, Jul 2025]
FST14	HiC_scaffold_12	28100000	29900000	28520576	28546928	PPIL2	peptidylprolyl isomerase like 2	RING-type E3 ubiquitin-protein ligase PPIL2	This gene is a member of the cyclophilin family of peptidylprolyl isomerases. The cyclophilins are a highly conserved ubiquitous family, members of which play an important role in protein folding, immunosuppression by cyclosporin A, and infection of HIV-1 virions. This protein interacts with the proteinase inhibitor eglin c and is localized in the nucleus. Alternatively spliced transcript variant…
FST14	HiC_scaffold_12	28100000	29900000	28565810	28567777	SDF2L1	stromal cell derived factor 2 like 1	stromal cell-derived factor 2-like protein 1	Enables misfolded protein binding activity. Involved in chaperone cofactor-dependent protein refolding. Located in endoplasmic reticulum. Part of protein folding chaperone complex. [provided by Alliance of Genome Resources, Apr 2025]
FST14	HiC_scaffold_12	28100000	29900000	28573011	28577085	CCDC116	coiled-coil domain containing 116	coiled-coil domain-containing protein 116	Located in centrosome. Implicated in lung cancer. [provided by Alliance of Genome Resources, Jul 2025]
FST14	HiC_scaffold_12	28100000	29900000	28579877	28581428	YDJC	YdjC chitooligosaccharide deacetylase homolog	carbohydrate deacetylase	Predicted to enable deacetylase activity and magnesium ion binding activity. Predicted to be involved in carbohydrate metabolic process. [provided by Alliance of Genome Resources, Jul 2025]
FST14	HiC_scaffold_12	28100000	29900000	28587581	28643312	UBE2L3	ubiquitin conjugating enzyme E2 L3	ubiquitin-conjugating enzyme E2 L3	The modification of proteins with ubiquitin is an important cellular mechanism for targeting abnormal or short-lived proteins for degradation. Ubiquitination involves at least three classes of enzymes: ubiquitin-activating enzymes (E1s), ubiquitin-conjugating enzymes (E2s) and ubiquitin-protein ligases (E3s). This gene encodes a member of the E2 ubiquitin-conjugating enzyme family. This enzyme is…
FST14	HiC_scaffold_12	28100000	29900000	28653912	28658897	RIMBP3	RIMS binding protein 3	RIMS-binding protein 3A|RIMS binding protein 3.1	Predicted to enable benzodiazepine receptor binding activity. Predicted to be involved in fertilization and spermatid development. Predicted to be located in manchette. Predicted to be active in nucleus. [provided by Alliance of Genome Resources, Jul 2025]
FST14	HiC_scaffold_12	28100000	29900000	28705815	28709427	HIC2	HIC ZBTB transcriptional repressor 2	hypermethylated in cancer 2 protein	Predicted to enable DNA-binding transcription repressor activity, RNA polymerase II-specific and RNA polymerase II cis-regulatory region sequence-specific DNA binding activity. Predicted to be involved in negative regulation of transcription by RNA polymerase II; regulation of cytokine production; and regulation of immune system process. Located in nucleoplasm and plasma membrane. [provided by Al…
FST14	HiC_scaffold_12	28100000	29900000	28726276	28728593	TMEM191B	transmembrane protein 191B	transmembrane protein 191B	Predicted to be located in membrane. [provided by Alliance of Genome Resources, Jul 2025]
FST14	HiC_scaffold_12	28100000	29900000	28739444	28853808	PI4KA	phosphatidylinositol 4-kinase alpha	phosphatidylinositol 4-kinase alpha	This gene encodes a phosphatidylinositol (PI) 4-kinase which catalyzes the first committed step in the biosynthesis of phosphatidylinositol 4,5-bisphosphate. The mammalian PI 4-kinases have been classified into two types, II and III, based on their molecular mass, and modulation by detergent and adenosine. The protein encoded by this gene is a type III enzyme that is not inhibited by adenosine. A…
FST14	HiC_scaffold_12	28100000	29900000	28781596	28798441	SERPIND1	serpin family D member 1	heparin cofactor 2	This gene belongs to the serpin gene superfamily. Serpins play roles in many processes including inflammation, blood clotting, and cancer metastasis. Members of this family have highly conserved secondary structures with a reactive center loop that interacts with the protease active site to inhibit protease activity. This gene encodes a plasma serine protease that functions as a thrombin and chym…
FST14	HiC_scaffold_12	28100000	29900000	28854286	28875659	SNAP29	synaptosome associated protein 29	synaptosomal-associated protein 29	This gene, a member of the SNAP25 gene family, encodes a protein involved in multiple membrane trafficking steps. Two other members of this gene family, SNAP23 and SNAP25, encode proteins that bind a syntaxin protein and mediate synaptic vesicle membrane docking and fusion to the plasma membrane. The protein encoded by this gene binds tightly to multiple syntaxins and is localized to intracellula…
FST14	HiC_scaffold_12	28100000	29900000	28902909	28942013	CRKL	CRK like proto-oncogene, adaptor protein	crk-like protein	This gene encodes a protein kinase containing SH2 and SH3 (src homology) domains which has been shown to activate the RAS and JUN kinase signaling pathways and transform fibroblasts in a RAS-dependent fashion. It is a substrate of the BCR-ABL tyrosine kinase, plays a role in fibroblast transformation by BCR-ABL, and may be oncogenic.[provided by RefSeq, Jan 2009]
FST14	HiC_scaffold_12	28100000	29900000	28955549	28966122	AIFM3	AIF family member 3	apoptosis-inducing factor 3	Predicted to enable oxidoreductase activity, acting on NAD(P)H. Involved in execution phase of apoptosis. Located in cytosol; endoplasmic reticulum; and mitochondrial inner membrane. [provided by Alliance of Genome Resources, Jul 2025]
FST14	HiC_scaffold_12	28100000	29900000	28967394	28982360	LZTR1	leucine zipper like post translational regulator 1	leucine-zipper-like transcriptional regulator 1	This gene encodes a member of the BTB-kelch superfamily. Initially described as a putative transcriptional regulator based on weak homology to members of the basic leucine zipper-like family, the encoded protein subsequently has been shown to localize exclusively to the Golgi network where it may help stabilize the Gogli complex. Deletion of this gene may be associated with DiGeorge syndrome. [pr…
FST14	HiC_scaffold_12	28100000	29900000	28984636	28986731	THAP7	THAP domain containing 7	THAP domain-containing protein 7	Enables several functions, including C2H2 zinc finger domain binding activity; histone deacetylase binding activity; and transcription corepressor binding activity. Involved in chromatin organization and negative regulation of transcription by RNA polymerase II. Located in chromatin; nuclear membrane; and nuclear speck. [provided by Alliance of Genome Resources, Jul 2025]
FST14	HiC_scaffold_12	28100000	29900000	29048347	29060616	TUBA1C	tubulin alpha 1c	tubulin alpha-1C chain|alpha-tubulin 6|tubulin alpha-6 chain|tubulin, alpha 6	Predicted to enable GTP binding activity. Predicted to be a structural constituent of cytoskeleton. Predicted to be involved in microtubule cytoskeleton organization and mitotic cell cycle. Located in cilium; microtubule cytoskeleton; and nucleus. [provided by Alliance of Genome Resources, Jul 2025]
FST14	HiC_scaffold_12	28100000	29900000	29003756	29018370	LRRC74B	leucine rich repeat containing 74B	leucine-rich repeat-containing protein 74B	Orthologous to human LRRC74B (leucine rich repeat containing 74B). [provided by Alliance of Genome Resources, Jul 2025]
FST14	HiC_scaffold_12	28100000	29900000	29019312	29027695	P2RX6	purinergic receptor P2X 6	P2X purinoceptor 6	The protein encoded by this gene belongs to the family of P2X receptors, which are ATP-gated ion channels and mediate rapid and selective permeability to cations. This gene is predominantly expressed in skeletal muscle, and regulated by p53. The encoded protein is associated with VE-cadherin at the adherens junctions of human umbilical vein endothelial cells. Alternative splicing results in multi…
FST14	HiC_scaffold_12	28100000	29900000	29030636	29033412	SLC7A4	solute carrier family 7 member 4	cationic amino acid transporter 4	Predicted to enable amino acid transmembrane transporter activity. Predicted to be involved in amino acid transport. Predicted to be located in membrane. Predicted to be active in plasma membrane. [provided by Alliance of Genome Resources, Jul 2025]
FST14	HiC_scaffold_12	28100000	29900000	29062177	29069404	MZT2B	mitotic spindle organizing protein 2B	mitotic-spindle organizing protein 2	Located in cytosol; microtubule cytoskeleton; and nucleoplasm. Part of gamma-tubulin ring complex. [provided by Alliance of Genome Resources, Jul 2025]
FST14	HiC_scaffold_12	28100000	29900000	29070653	29091978	SMPD4	sphingomyelin phosphodiesterase 4	sphingomyelin phosphodiesterase 4	The protein encoded by this gene is a sphingomyelinase that catalyzes the hydrolysis of membrane sphingomyelin to form phosphorylcholine and ceramide. This gene is activated by DNA damage, cellular stress, and tumor necrosis factor, but it is downregulated by wild-type p53. The encoded protein localizes to the endoplasmic reticulum and Golgi network. [provided by RefSeq, Mar 2017]
FST14	HiC_scaffold_12	28100000	29900000	29111673	29116665	CCDC74B	coiled-coil domain containing 74B	coiled-coil domain-containing protein 74B	DISCONTINUED: This record has been withdrawn by NCBI staff. This record represented a gene that is not currently annotated by NCBI.
FST14	HiC_scaffold_12	28100000	29900000	29118451	29182753	MED15	mediator complex subunit 15	mediator of RNA polymerase II transcription subunit 15	Enables RNA polymerase II general transcription initiation factor binding activity; RNA polymerase II-specific DNA-binding transcription factor binding activity; and transcription coactivator activity. Involved in several processes, including RNA polymerase II preinitiation complex assembly; positive regulation of invasive growth in response to glucose limitation; and regulation of transcription …
FST14	HiC_scaffold_12	28100000	29900000	29198579	29228643	KLHL22	kelch like family member 22	kelch-like protein 22	Enables 14-3-3 protein binding activity and ubiquitin-like ligase-substrate adaptor activity. Involved in several processes, including cellular response to L-leucine; mitotic spindle assembly checkpoint signaling; and negative regulation of metabolic process. Located in several cellular components, including intercellular bridge; lysosome; and microtubule cytoskeleton. Part of Cul3-RING ubiquitin…
FST14	HiC_scaffold_12	28100000	29900000	29233061	29244201	SCARF2	scavenger receptor class F member 2	scavenger receptor class F member 2	The protein encoded by this gene is similar to SCARF1/SREC-I, a scavenger receptor protein that mediates the binding and degradation of acetylated low density lipoprotein (Ac-LDL). This protein has only little activity of internalizing modified low density lipoproteins (LDL), but it can interact with SCARF1 through its extracellular domain. The association of this protein with SCARF1 is suppresse…
FST14	HiC_scaffold_12	28100000	29900000	29261428	29275593	ZNF74	zinc finger protein 74	zinc finger protein 74	Predicted to enable DNA-binding transcription factor activity, RNA polymerase II-specific and RNA polymerase II cis-regulatory region sequence-specific DNA binding activity. Predicted to be involved in regulation of transcription by RNA polymerase II. Located in actin cytoskeleton and nucleoplasm. [provided by Alliance of Genome Resources, Jul 2025]
FST14	HiC_scaffold_12	28100000	29900000	29321148	29324144	Car15	carbonic anhydrase 15	carbonic anhydrase 15	Enables carbonate dehydratase activity. Located in plasma membrane. Is expressed in several structures, including alimentary system; brain; respiratory system; sensory organ; and urinary system. [provided by Alliance of Genome Resources, Jul 2025]
FST14	HiC_scaffold_12	28100000	29900000	29328110	29417715	DGCR2	DiGeorge syndrome critical region gene 2	integral membrane protein DGCR2/IDD	Predicted to enable carbohydrate binding activity. Acts upstream of or within response to xenobiotic stimulus. Located in membrane. Is expressed in several structures, including alimentary system; branchial arch; central nervous system; genitourinary system; and limb primordium. Orthologous to human DGCR2 (DiGeorge syndrome critical region gene 2). [provided by Alliance of Genome Resources, Jul 2…
FST14	HiC_scaffold_12	28100000	29900000	29420425	29421531	TSSK1B	testis specific serine kinase 1B	testis-specific serine/threonine-protein kinase 1	Enables magnesium ion binding activity and protein serine/threonine kinase activity. Involved in peptidyl-serine phosphorylation and spermatid development. Located in motile cilium. Is expressed in embryo; seminiferous tubule; spermatid; and testis. Orthologous to several human genes including TSSK1B (testis specific serine kinase 1B). [provided by Alliance of Genome Resources, Jul 2025]
FST14	HiC_scaffold_12	28100000	29900000	29426309	29427397	TSSK2	testis specific serine kinase 2	testis-specific serine/threonine-protein kinase 2	TSSK2 belongs to a family of serine/threonine kinases highly expressed in testis (Hao et al., 2004 [PubMed 15044604]).[supplied by OMIM, Mar 2008]
FST14	HiC_scaffold_12	28100000	29900000	29429583	29438993	DGCR14	ess-2 spliceosome associated protein	splicing factor ESS-2 homolog|DiGeorge syndrome critical region gene 13|DiGeorge syndrome critical region gene 14|DiGeorge syndrome critical region gene DGSI|DiGeorge syndrome gene H|DiGeorge syndrome gene I|Protein DGCR13|diGeorge syndrome protein H|ess-2 splicing factor homolog|protein DGCR14	This gene is located within the minimal DGS critical region (MDGCR) thought to contain the gene(s) responsible for a group of developmental disorders. These disorders include DiGeorge syndrome, velocardiofacial syndrome, conotruncal anomaly face syndrome, and some familial or sporadic conotruncal cardiac defects which have been associated with microdeletion of 22q11.2. The encoded protein may be …
FST14	HiC_scaffold_12	28100000	29900000	29442419	29444092	GSC2	goosecoid homeobox 2	homeobox protein goosecoid-2	Enables 1,3-beta-D-glucan synthase activity. Involved in (1-&gt;3)-beta-D-glucan biosynthetic process and ascospore wall assembly. Located in prospore membrane. Part of 1,3-beta-D-glucan synthase complex. [provided by Alliance of Genome Resources, Jul 2025]
FST14	HiC_scaffold_12	28100000	29900000	29474307	29477025	SLC25A1	solute carrier family 25 member 1	tricarboxylate transport protein, mitochondrial	This gene encodes a member of the mitochondrial carrier subfamily of solute carrier proteins. Members of this family include nuclear-encoded transporters that translocate small metabolites across the mitochondrial membrane. This protein regulates the movement of citrate across the inner membranes of the mitochondria. Mutations in this gene have been associated with combined D-2- and L-2-hydroxygl…
FST14	HiC_scaffold_12	28100000	29900000	29478149	29573946	CLTCL1	clathrin, heavy chain-like 1	clathrin heavy chain 1|clathrin heavy chain 2	This gene is a member of the clathrin heavy chain family and encodes a major protein of the polyhedral coat of coated pits and vesicles. Chromosomal aberrations involving this gene are associated with meningioma, DiGeorge syndrome, and velo-cardio-facial syndrome. Multiple transcript variants encoding different isoforms have been found for this gene. [provided by RefSeq, Jun 2009]
FST14	HiC_scaffold_12	28100000	29900000	29602249	29688872	HIRA	histone cell cycle regulator	protein HIRA	This gene encodes a histone chaperone that preferentially places the variant histone H3.3 in nucleosomes. Orthologs of this gene in yeast, flies, and plants are necessary for the formation of transcriptionally silent heterochomatin. This gene plays an important role in the formation of the senescence-associated heterochromatin foci. These foci likely mediate the irreversible cell cycle changes th…
FST14	HiC_scaffold_12	28100000	29900000	29690006	29693333	MRPL40	mitochondrial ribosomal protein L40	large ribosomal subunit protein mL40	Mammalian mitochondrial ribosomal proteins are encoded by nuclear genes and help in protein synthesis within the mitochondrion. Mitochondrial ribosomes (mitoribosomes) consist of a small 28S subunit and a large 39S subunit. They have an estimated 75% protein to rRNA composition compared to prokaryotic ribosomes, where this ratio is reversed. Another difference between mammalian mitoribosomes and …
FST14	HiC_scaffold_12	28100000	29900000	29697861	29701661	C22orf39	chromosome 22 open reading frame 39	synaptic plasticity regulator PANTS|Plasticity Associated Neural Transcript|UPF0545 protein C22orf39	Predicted to be involved in negative regulation of long-term synaptic potentiation. Located in mitochondrion. [provided by Alliance of Genome Resources, Jul 2025]
FST14	HiC_scaffold_12	28100000	29900000	29704362	29729666	UFD1L	ubiquitin recognition factor in ER associated degradation 1	ubiquitin recognition factor in ER-associated degradation protein 1	The protein encoded by this gene forms a complex with two other proteins, nuclear protein localization-4 and valosin-containing protein, and this complex is necessary for the degradation of ubiquitinated proteins. In addition, this complex controls the disassembly of the mitotic spindle and the formation of a closed nuclear envelope after mitosis. Mutations in this gene have been associated with …
FST14	HiC_scaffold_12	28100000	29900000	29730545	29760978	CDC45	cell division cycle 45	cell division control protein 45 homolog	Enables DNA replication origin binding activity; chromatin binding activity; and single-stranded DNA binding activity. Involved in DNA replication initiation and double-strand break repair via break-induced replication. Located in nuclear replication fork. Part of CMG complex. Used to study Meier-Gorlin syndrome. Human ortholog(s) of this gene implicated in Meier-Gorlin syndrome 7. Orthologous to…
FST14	HiC_scaffold_12	28100000	29900000	29765775	29766431	CLDN5	claudin 5	claudin-5	This gene encodes a member of the claudin family. Claudins are integral membrane proteins and components of tight junction strands. Tight junction strands serve as a physical barrier to prevent solutes and water from passing freely through the paracellular space between epithelial or endothelial cell sheets. Mutations in this gene have been found in patients with velocardiofacial syndrome. Altern…
FST14	HiC_scaffold_12	28100000	29900000	29893614	29901309	SEPT5	septin 5	septin-5|cell division control-related protein 1|peanut-like 1 homolog|peanut-like protein 1	Predicted to enable several functions, including GTPase activity; guanyl ribonucleotide binding activity; and protein homodimerization activity. Involved in adult behavior; regulation of synaptic vesicle docking; and social behavior. Located in cell cortex; synaptic vesicle; and terminal bouton. Part of septin complex. Is active in calyx of Held. Is expressed in several structures, including alim…

## Sheet: Tajimas D (all samples, > 2)
locus_id	locus_scaffold	locus_start	locus_end	start	end	gene	Description	OtherDesignations	Summary
TJD1	HiC_scaffold_2	65300000	66800000	65403933	65423127	NOP14	NOP14 nucleolar protein	nucleolar protein 14	This gene encodes a protein that plays a role in pre-18s rRNA processing and small ribosomal subunit assembly. The encoded protein may be involved in the regulation of pancreatic cancer cell proliferation and migration. Alternative splicing results in multiple transcript variants. [provided by RefSeq, May 2014]
TJD1	HiC_scaffold_2	65300000	66800000	65423426	65427930	MFSD10	solute carrier family 75 member 1	major facilitator superfamily domain-containing protein 10|major facilitator superfamily domain containing 10|tetracycline transporter-like protein	This gene encodes a member of the major facilitator superfamily of transporter proteins. The encoded protein likely functions in efflux of organic anions, including the non-steroidal anti-inflammatory drugs indomethacin and diclofenac. Alternatively spliced transcript variants have been described. [provided by RefSeq, Mar 2009]
TJD1	HiC_scaffold_2	65300000	66800000	65430291	65475366	ADD1	adducin 1	alpha-adducin	This gene encodes a transcription factor that binds to the sterol regulatory element-1 (SRE1), which is a decamer flanking the low density lipoprotein receptor gene and some genes involved in sterol biosynthesis. The protein is synthesized as a precursor that is attached to the nuclear membrane and endoplasmic reticulum. Following cleavage, the mature protein translocates to the nucleus and activ…
TJD1	HiC_scaffold_2	65300000	66800000	65524850	65542765	SH3BP2	SH3 domain binding protein 2	SH3 domain-binding protein 2	The protein encoded by this gene has an N-terminal pleckstrin homology (PH) domain, an SH3-binding proline-rich region, and a C-terminal SH2 domain. The protein binds to the SH3 domains of several proteins including the ABL1 and SYK protein tyrosine kinases , and functions as a cytoplasmic adaptor protein to positively regulate transcriptional activity in T, natural killer (NK), and basophilic ce…
TJD1	HiC_scaffold_2	65300000	66800000	65583605	65624955	TNIP2	TNFAIP3 interacting protein 2	TNFAIP3-interacting protein 2	This gene encodes a protein which acts as an inhibitor of NFkappaB activation. The encoded protein is also involved in MAP/ERK signaling pathway in specific cell types. It may be involved in apoptosis of endothelial cells. Alternative splicing results in multiple transcript variants. A pseudogene related to this gene is located on the X chromosome.[provided by RefSeq, May 2014]
TJD1	HiC_scaffold_2	65300000	66800000	65635241	65734815	FAM193A	family with sequence similarity 193 member A	protein FAM193A	Orthologous to human FAM193A (family with sequence similarity 193 member A). [provided by Alliance of Genome Resources, Jul 2025]
TJD1	HiC_scaffold_2	65300000	66800000	65817415	65835387	RNF4	ring finger protein 4	E3 ubiquitin-protein ligase RNF4	The protein encoded by this gene contains a RING finger motif and acts as a transcription regulator. This protein has been shown to interact with, and inhibit the activity of, TRPS1, a transcription suppressor of GATA-mediated transcription. Transcription repressor ZNF278/PATZ is found to interact with this protein, and thus reduce the enhancement of androgen receptor-dependent transcription medi…
TJD1	HiC_scaffold_2	65300000	66800000	65856762	65885223	CFAP99	cilia and flagella associated protein 99	cilia- and flagella-associated protein 99	Predicted to be located in motile cilium. Orthologous to human CFAP99 (cilia and flagella associated protein 99). [provided by Alliance of Genome Resources, Apr 2025]
TJD1	HiC_scaffold_2	65300000	66800000	66008414	66024341	MXD4	MAX dimerization protein 4	max dimerization protein 4	This gene is a member of the MAD gene family . The MAD genes encode basic helix-loop-helix-leucine zipper proteins that heterodimerize with MAX protein, forming a transcriptional repression complex. The MAD proteins compete for MAX binding with MYC, which heterodimerizes with MAX forming a transcriptional activation complex. Studies in rodents suggest that the MAD genes are tumor suppressors and …
TJD1	HiC_scaffold_2	65300000	66800000	66033755	66046702	HAUS3	HAUS augmin like complex subunit 3	HAUS augmin-like complex subunit 3	This gene encodes a component of the HAUS augmin-like protein complex, which plays a key role in cytokinesis and mitosis. Disruption of the encoded protein causes mitotic defects resulting from fragmentation of centrosomes and microtubule destabilization. This gene shares its 5&apos; exons with some transcripts from overlapping GeneID: 353497, which encodes a DNA polymerase. Alternative splicing …
TJD1	HiC_scaffold_2	65300000	66800000	66059825	66103077	POLN	DNA polymerase nu	DNA polymerase nu	This gene encodes a DNA polymerase type-A family member. The encoded protein plays a role in DNA repair and homologous recombination. This gene shares its 5&apos; exons with some transcripts from overlapping GeneID: 79441, which encodes an augmentin-like protein complex subunit. [provided by RefSeq, Dec 2014]
TJD1	HiC_scaffold_2	65300000	66800000	66189705	66193928	NAT8L	N-acetyltransferase 8 like	N-acetylaspartate synthetase	Enables L-aspartate N-acetyltransferase activity. Involved in acetate metabolic process; aspartate metabolic process; and positive regulation of dopamine uptake involved in synaptic transmission. Located in endoplasmic reticulum membrane. Is active in mitochondrial matrix. Is expressed in several structures, including central nervous system; hemolymphoid system gland; intestine; lung; and retina.…
TJD1	HiC_scaffold_2	65300000	66800000	66233458	66253215	NELFA	negative elongation factor complex member A	negative elongation factor A	This gene is expressed ubiquitously with higher levels in fetal than in adult tissues. It encodes a protein sharing 93% sequence identity with the mouse protein. Wolf-Hirschhorn syndrome (WHS) is a malformation syndrome associated with a hemizygous deletion of the distal short arm of chromosome 4. This gene is mapped to the 165 kb WHS critical region, and may play a role in the phenotype of the W…
TJD1	HiC_scaffold_2	65300000	66800000	66257583	66314967	WHSC1	nuclear receptor binding SET domain protein 2	histone-lysine N-methyltransferase NSD2|IL5 promoter REII region-binding protein|Wolf-Hirschhorn syndrome candidate 1|multiple myeloma SET domain containing protein type III|nuclear SET domain-containing protein 2|probable histone-lysine N-methyltransferase NSD2|trithorax/ash1-related protein 5	This gene encodes a protein that contains four domains present in other developmental proteins: a PWWP domain, an HMG box, a SET domain, and a PHD-type zinc finger. It is expressed ubiquitously in early development. Wolf-Hirschhorn syndrome (WHS) is a malformation syndrome associated with a hemizygous deletion of the distal short arm of chromosome 4. This gene maps to the 165 kb WHS critical regi…
TJD1	HiC_scaffold_2	65300000	66800000	66359556	66397016	LETM1	leucine zipper and EF-hand containing transmembrane protein 1	mitochondrial proton/calcium exchanger protein	This gene encodes a protein that is localized to the inner mitochondrial membrane. The protein functions to maintain the mitochondrial tubular shapes and is required for normal mitochondrial morphology and cellular viability. Mutations in this gene cause Wolf-Hirschhorn syndrome, a complex malformation syndrome caused by the deletion of parts of the distal short arm of chromosome 4. Related pseud…
TJD1	HiC_scaffold_2	65300000	66800000	66405065	66419004	FGFR3	fibroblast growth factor receptor 3	fibroblast growth factor receptor 3	This gene encodes a member of the fibroblast growth factor receptor (FGFR) family, with its amino acid sequence being highly conserved between members and among divergent species. FGFR family members differ from one another in their ligand affinities and tissue distribution. A full-length representative protein would consist of an extracellular region, composed of three immunoglobulin-like domain…
TJD1	HiC_scaffold_2	65300000	66800000	66463300	66474100	TACC3	transforming, acidic coiled-coil containing protein 3	transforming acidic coiled-coil-containing protein 3	This gene encodes a member of the transforming acidic colied-coil protein family. The encoded protein is a motor spindle protein that may play a role in stabilization of the mitotic spindle. This protein may also play a role in growth a differentiation of certain cancer cells. [provided by RefSeq, Nov 2011]
TJD1	HiC_scaffold_2	65300000	66800000	66476572	66480365	TMEM129	transmembrane protein 129, E3 ubiquitin ligase	E3 ubiquitin-protein ligase TM129	Enables ubiquitin protein ligase activity. Involved in protein polyubiquitination; retrograde protein transport, ER to cytosol; and ubiquitin-dependent protein catabolic process. Located in endoplasmic reticulum. [provided by Alliance of Genome Resources, Jul 2025]
TJD1	HiC_scaffold_2	65300000	66800000	66482559	66495466	SLBP	stem-loop histone mRNA binding protein	histone RNA hairpin-binding protein	This gene encodes a protein that binds to the stem-loop structure in replication-dependent histone mRNAs. Histone mRNAs do not contain introns or polyadenylation signals, and are processed by endonucleolytic cleavage. The stem-loop structure is essential for efficient processing but this structure also controls the transport, translation and stability of histone mRNAs. Expression of the protein i…
TJD1	HiC_scaffold_2	65300000	66800000	66521955	66532560	FAM53A	family with sequence similarity 53 member A	protein FAM53A	Predicted to be involved in protein import into nucleus. Predicted to be active in nucleus. [provided by Alliance of Genome Resources, Jul 2025]
TJD1	HiC_scaffold_2	65300000	66800000	66720153	66721397	NKX1-1	NK1 homeobox 1	NK1 transcription factor-related protein 1	Predicted to enable DNA-binding transcription factor activity, RNA polymerase II-specific and RNA polymerase II cis-regulatory region sequence-specific DNA binding activity. Predicted to be involved in cell differentiation and regulation of transcription by RNA polymerase II. Predicted to be active in nucleus. Is expressed in several structures, including central nervous system; embryo ectoderm; …
TJD1	HiC_scaffold_2	65300000	66800000	66735240	66760007	UVSSA	UV stimulated scaffold protein A	UV-stimulated scaffold protein A	The protein encoded by this gene appears to be involved in ubiquitination and dephosphorylation of RNA polymerase II subunits that stall after UV irradiation. The encoded protein interacts with several members of the nucleotide excision repair complex, and is thought to be involved in the transcription-coupled nucleotide excision repair (TC-NER) pathway to help remove lesions in the DNA that bloc…
TJD1	HiC_scaffold_2	65300000	66800000	66770220	66803053	MAEA	macrophage erythroblast attacher, E3 ubiquitin ligase	E3 ubiquitin-protein transferase MAEA	This gene encodes a protein that mediates the attachment of erythroblasts to macrophages. This attachment promotes terminal maturation and enucleation of erythroblasts, presumably by suppressing apoptosis. The encoded protein is an integral membrane protein with the N-terminus on the extracellular side and the C-terminus on the cytoplasmic side of the cell. Alternative splicing results in multipl…

## Sheet: Tajimas D (Pure pine martens, <
locus_id	locus_scaffold	locus_start	locus_end	start	end	gene	Description	OtherDesignations	Summary
TJD2	HiC_scaffold_2	148300000	150900000	148294684	148418444	KIF13B	kinesin family member 13B	kinesin-like protein KIF13B	Enables 14-3-3 protein binding activity and protein kinase binding activity. Involved in regulation of axonogenesis. Located in axon and cytoplasm. [provided by Alliance of Genome Resources, Jul 2025]
TJD2	HiC_scaffold_2	148300000	150900000	148727515	149156612	MSRA	methionine sulfoxide reductase A	mitochondrial peptide methionine sulfoxide reductase	Enables amyloid-beta binding activity; cargo receptor activity; and low-density lipoprotein particle binding activity. Involved in several processes, including endocytosis; positive regulation of cholesterol storage; and positive regulation of macrophage derived foam cell differentiation. Acts upstream of or within establishment of localization in cell and lipoprotein transport. Located in plasma…
TJD2	HiC_scaffold_2	148300000	150900000	149193141	149197744	Prss52	serine protease 52	serine protease 52|protease, serine 52|testicular serine protease 3|testicular-specific serine protease 3	Predicted to enable serine-type endopeptidase activity. Predicted to be involved in proteolysis. Predicted to be located in membrane. Orthologous to human PRSS52P (serine protease 52, pseudogene). [provided by Alliance of Genome Resources, Apr 2025]
TJD2	HiC_scaffold_2	148300000	150900000	149236696	149239682	Prss51	serine protease 51	serine protease-like protein 51	Predicted to enable serine-type endopeptidase activity. Predicted to be involved in protein maturation. Predicted to be active in extracellular space and secretory granule. Orthologous to human PRSS51 (serine protease 51). [provided by Alliance of Genome Resources, Jul 2025]
TJD2	HiC_scaffold_2	148300000	150900000	149268096	149281033	PRSS55	serine protease 55	serine protease 55	Predicted to enable serine-type endopeptidase activity. Involved in binding activity of sperm to zona pellucida and flagellated sperm motility. Located in acrosomal vesicle and plasma membrane. Orthologous to human PRSS55 (serine protease 55). [provided by Alliance of Genome Resources, Apr 2025]
TJD2	HiC_scaffold_2	148300000	150900000	149364550	149377831	RP1L1	RP1 like 1	retinitis pigmentosa 1-like 1 protein	This gene encodes a member of the doublecortin family. The protein encoded by this gene contains two N-terminal doublecortin domains, which bind microtubules and regulate microtubule polymerization, and two C-terminal large repetitive regions, both of which contain a high percentage of glutamine and glutamic acid residues. This protein is a retinal-specific protein. Its exact length varies among …
TJD2	HiC_scaffold_2	148300000	150900000	149429043	149458217	C8orf74	chromosome 8 open reading frame 74	uncharacterized protein C8orf74
TJD2	HiC_scaffold_2	148300000	150900000	149482032	149486834	SOX7	SRY-box transcription factor 7	transcription factor SOX-7	This gene encodes a member of the SOX (SRY-related HMG-box) family of transcription factors involved in the regulation of embryonic development and in the determination of the cell fate. The encoded protein may act as a transcriptional regulator after forming a protein complex with other proteins. The protein may play a role in tumorigenesis. A similar protein in mice is involved in the regulatio…
TJD2	HiC_scaffold_2	148300000	150900000	149522397	149608994	PINX1	PIN2 (TERF1) interacting telomerase inhibitor 1	PIN2/TERF1-interacting telomerase inhibitor 1	Enables telomerase RNA binding activity and telomerase inhibitor activity. Involved in several processes, including negative regulation of macromolecule metabolic process; positive regulation of protein localization to nucleolus; and protein localization to organelle. Acts upstream of or within telomere maintenance via telomerase. Located in several cellular components, including chromosomal regi…
TJD2	HiC_scaffold_2	148300000	150900000	149882201	149969937	XKR6	XK related 6	XK-related protein 6	Predicted to be involved in apoptotic process involved in development; engulfment of apoptotic cell; and phosphatidylserine exposure on apoptotic cell surface. Predicted to be located in membrane. Predicted to be active in plasma membrane. [provided by Alliance of Genome Resources, Jul 2025]
TJD2	HiC_scaffold_2	148300000	150900000	150051625	150100985	MTMR9	myotubularin related protein 9	myotubularin-related protein 9	This gene encodes a myotubularin-related protein that is atypical to most other members of the myotubularin-related protein family because it has no dual-specificity phosphatase domain. The encoded protein contains a double-helical motif similar to the SET interaction domain, which is thought to have a role in the control of cell proliferation. In mouse, a protein similar to the encoded protein b…
TJD2	HiC_scaffold_2	148300000	150900000	150125028	150133471	TDH	L-threonine 3-dehydrogenase	L-threonine 3-dehydrogenase	Enables L-serine ammonia-lyase activity and threonine deaminase activity. Involved in protein-containing complex assembly; response to amino acid; and response to cobalamin. Predicted to be located in cytosol and mitochondrion. Orthologous to human SDS (serine dehydratase). [provided by Alliance of Genome Resources, Jul 2025]
TJD2	HiC_scaffold_2	148300000	150900000	150190586	150212043	FAM167A	family with sequence similarity 167 member A	protein FAM167A	Is expressed in several structures, including alimentary system; brain; long bone; nasal cavity epithelium; and rib cage. Orthologous to human FAM167A (family with sequence similarity 167 member A). [provided by Alliance of Genome Resources, Jul 2025]
TJD2	HiC_scaffold_2	148300000	150900000	150319472	150339311	BLK	BLK proto-oncogene, Src family tyrosine kinase	tyrosine-protein kinase Blk	Enables several functions, including heparin binding activity; protein dimerization activity; and signaling receptor binding activity. Involved in several processes, including embryonic morphogenesis; open tracheal system development; and regionalization. Acts upstream of with a positive effect on imaginal disc fusion, thorax closure. Located in cell leading edge; dense core granule lumen; and ex…
TJD2	HiC_scaffold_2	148300000	150900000	150493196	150540422	GATA4	GATA binding protein 4	transcription factor GATA-4	Enables several functions, including DNA-binding transcription factor activity, RNA polymerase II-specific; RNA polymerase II cis-regulatory region sequence-specific DNA binding activity; and transcription coactivator binding activity. Involved in several processes, including heart development; negative regulation of apoptotic process; and regulation of gene expression. Acts upstream of or within…
TJD2	HiC_scaffold_2	148300000	150900000	150552149	150567378	NEIL2	nei like DNA glycosylase 2	endonuclease 8-like 2	This gene encodes a member of the Fpg/Nei family of DNA glycosylases. These glycosylases initiate the first step in base excision repair by cleaving oxidatively damaged bases and introducing a DNA strand break via their abasic site lyase activity. This enzyme is primarily associated with DNA repair during transcription and acts prefentially on cytosine-derived lesions, particularly 5-hydroxyuraci…
TJD2	HiC_scaffold_2	148300000	150900000	150574140	150606535	FDFT1	farnesyl-diphosphate farnesyltransferase 1	squalene synthase	This gene encodes a membrane-associated enzyme located at a branch point in the mevalonate pathway. The encoded protein is the first specific enzyme in cholesterol biosynthesis, catalyzing the dimerization of two molecules of farnesyl diphosphate in a two-step reaction to form squalene. [provided by RefSeq, Jul 2008]
TJD2	HiC_scaffold_2	148300000	150900000	150611393	150617764	CTSB	cathepsin B	cathepsin B	This gene encodes a member of the C1 family of peptidases. Alternative splicing of this gene results in multiple transcript variants. At least one of these variants encodes a preproprotein that is proteolytically processed to generate multiple protein products. These products include the cathepsin B light and heavy chains, which can dimerize to form the double chain form of the enzyme. This enzym…
TJD3	HiC_scaffold_4	26200000	27400000	26239159	26241929	ZMYM6NB	transmembrane protein 35B	transmembrane protein 35B|ZMYM6 neighbor protein	Predicted to be located in membrane. Orthologous to human TMEM35B (transmembrane protein 35B). [provided by Alliance of Genome Resources, Jul 2025]
TJD3	HiC_scaffold_4	26200000	27400000	26243407	26284055	ZMYM6	zinc finger MYM-type containing 6	zinc finger MYM-type protein 6	Predicted to enable DNA binding activity. Involved in cytoskeleton organization and regulation of cell morphogenesis. Predicted to be located in nucleus. [provided by Alliance of Genome Resources, Jul 2025]
TJD3	HiC_scaffold_4	26200000	27400000	26312955	26330001	ZMYM1	zinc finger MYM-type containing 1	zinc finger MYM-type protein 1	Predicted to enable protein dimerization activity and zinc ion binding activity. Predicted to be located in nucleus. [provided by Alliance of Genome Resources, Jul 2025]
TJD3	HiC_scaffold_4	26200000	27400000	26369157	26385222	SFPQ	splicing factor proline and glutamine rich	splicing factor, proline- and glutamine-rich	Enables DNA binding activity; histone deacetylase binding activity; and protein homodimerization activity. Involved in several processes, including alternative mRNA splicing, via spliceosome; positive regulation of oxidative stress-induced intrinsic apoptotic signaling pathway; and regulation of transcription by RNA polymerase II. Acts upstream of or within double-strand break repair via homologo…
TJD3	HiC_scaffold_4	26200000	27400000	26443819	26590738	ZMYM4	zinc finger MYM-type containing 4	zinc finger MYM-type protein 4	Predicted to enable DNA binding activity. Involved in cytoskeleton organization and regulation of cell morphogenesis. [provided by Alliance of Genome Resources, Jul 2025]
TJD3	HiC_scaffold_4	26200000	27400000	26611223	26694811	KIAA0319L	KIAA0319 like	dyslexia-associated protein KIAA0319-like protein homolog	Predicted to be involved in neuron migration. Predicted to act upstream of or within several processes, including flagellated sperm motility; proacrosomal vesicle fusion; and receptor-mediated endocytosis of virus by host cell. Located in Golgi apparatus; cytoplasmic vesicle; and nucleolus. [provided by Alliance of Genome Resources, Jul 2025]
TJD3	HiC_scaffold_4	26200000	27400000	26696671	26705694	NCDN	neurochondrin	neurochondrin	This gene encodes a leucine-rich cytoplasmic protein, which is highly similar to a mouse protein that negatively regulates Ca/calmodulin-dependent protein kinase II phosphorylation and may be essential for spatial learning processes. Several alternatively spliced transcript variants of this gene have been described. [provided by RefSeq, Jul 2008]
TJD3	HiC_scaffold_4	26200000	27400000	26712958	26730209	TFAP2E	transcription factor AP-2 epsilon	transcription factor AP-2-epsilon	Enables DNA-binding transcription activator activity, RNA polymerase II-specific; RNA polymerase II cis-regulatory region sequence-specific DNA binding activity; and identical protein binding activity. Acts upstream of or within positive regulation of transcription by RNA polymerase II. Predicted to be active in nucleus. Is expressed in several structures, including brain; early conceptus; neural…
TJD3	HiC_scaffold_4	26200000	27400000	26738263	26771069	PSMB2	proteasome 20S subunit beta 2	proteasome subunit beta type-2	The proteasome is a multicatalytic proteinase complex with a highly ordered ring-shaped 20S core structure. The core structure is composed of 4 rings of 28 non-identical subunits; 2 rings are composed of 7 alpha subunits and 2 rings are composed of 7 beta subunits. Proteasomes are distributed throughout eukaryotic cells at a high concentration and cleave peptides in an ATP/ubiquitin-dependent pro…
TJD3	HiC_scaffold_4	26200000	27400000	26834027	26834713	C1orf216	chromosome 1 open reading frame 216	UPF0500 protein C1orf216	Orthologous to human C1orf216 (chromosome 1 open reading frame 216). [provided by Alliance of Genome Resources, Jul 2025]
TJD3	HiC_scaffold_4	26200000	27400000	26852543	26881459	CLSPN	claspin	claspin	The product of this gene is an essential upstream regulator of checkpoint kinase 1 and triggers a checkpoint arrest of the cell cycle in response to replicative stress or DNA damage. The protein is also required for efficient DNA replication during a normal S phase. Multiple transcript variants encoding different isoforms have been found for this gene. [provided by RefSeq, Jun 2010]
TJD3	HiC_scaffold_4	26200000	27400000	26913002	26948083	AGO4	argonaute RISC component 4	protein argonaute-4	AGO4 is a member of a class of PAZ/PIWI domain containing proteins involved in siRNA mediated gene silencing.Loss of function mutations have reduced site specific CpNpG and CpHpH methylation and increased susceptibility to bacterial pathogens.
TJD3	HiC_scaffold_4	26200000	27400000	26978855	27011115	AGO1	protein argonaute-1	protein argonaute-1	Enables endoribonuclease activity, cleaving siRNA-paired mRNA; siRNA binding activity; and single-stranded RNA binding activity. Involved in several processes, including cellular response to virus; dosage compensation by hyperactivation of X chromosome; and regulatory ncRNA-mediated gene silencing. Located in neuronal ribonucleoprotein granule and nucleus. Part of RISC complex and RISC-loading co…
TJD3	HiC_scaffold_4	26200000	27400000	27022841	27143908	AGO3	Argonaute 3	argonaute 3	Enables RNA endonuclease activity, producing 5&apos;-phosphomonoesters and piRNA binding activity. Involved in secondary piRNA processing and transposable element silencing by piRNA-mediated mRNA destabilization. Located in cytosol. Is active in P granule. Is extrinsic component of mitochondrial outer membrane. Is expressed in several structures, including female germline cyst; germarium; and ger…
TJD3	HiC_scaffold_4	26200000	27400000	27168172	27171175	TEKT2	tektin 2	tektin-2	This gene product belongs to the tektin family of proteins. Tektins comprise a family of filament-forming proteins that are coassembled with tubulins to form ciliary and flagellar microtubules. This gene is expressed in the testis and its protein is localized to the flagella of the sperms, indicating that it may play a role in spermatogenesis. [provided by RefSeq, Jul 2008]
TJD3	HiC_scaffold_4	26200000	27400000	27171983	27176812	ADPRHL2	ADP-ribosylserine hydrolase	ADP-ribosylhydrolase ARH3|ADP-ribose glycohydrolase ARH3|ADP-ribosylarginine hydrolase like 2|ADP-ribosylhydrolase 3|ADP-ribosylhydrolase like 2|O-acetyl-ADP-ribose deacetylase ARH3|[Protein ADP-ribosylarginine] hydrolase-like protein 2|[Protein ADP-ribosylserine] hydrolase|poly(ADP-ribose) glycohydrolase ARH3|protein ADP-ribosylarginine hydrolase-like protein 2	This gene encodes a member of the ADP-ribosylglycohydrolase family. The encoded enzyme catalyzes the removal of ADP-ribose from ADP-ribosylated proteins. This enzyme localizes to the mitochondria, in addition to the nucleus and cytoplasm.[provided by RefSeq, Feb 2009]
TJD3	HiC_scaffold_4	26200000	27400000	27180827	27183479	COL8A2	collagen type VIII alpha 2 chain	collagen alpha-2(VIII) chain	This gene encodes the alpha 2 chain of type VIII collagen. This protein is a major component of the basement membrane of the corneal endothelium and forms homo- or heterotrimers with alpha 1 (VIII) type collagens. Defects in this gene are associated with Fuchs endothelial corneal dystrophy and posterior polymorphous corneal dystrophy type 2. Alternative splicing results in multiple transcript var…
TJD3	HiC_scaffold_4	26200000	27400000	27210819	27221226	TRAPPC3	trafficking protein particle complex subunit 3	trafficking protein particle complex subunit 3	This gene encodes a component of the trafficking protein particle complex, which tethers transport vesicles to the cis-Golgi membrane. The encoded protein participates in the regulation of transport from the endoplasmic reticulum to the Golgi apparatus. Alternative splicing results in multiple transcript variants. [provided by RefSeq, Aug 2012]
TJD3	HiC_scaffold_4	26200000	27400000	27227103	27248011	MAP7D1	MAP7 domain containing 1	MAP7 domain-containing protein 1	Predicted to be involved in microtubule cytoskeleton organization. Located in spindle. [provided by Alliance of Genome Resources, Jul 2025]
TJD3	HiC_scaffold_4	26200000	27400000	27328302	27346472	THRAP3	thyroid hormone receptor associated protein 3	thyroid hormone receptor-associated protein 3	Enables nuclear thyroid hormone receptor binding activity; phosphoprotein binding activity; and transcription coactivator activity. Involved in positive regulation of circadian rhythm and regulation of gene expression. Acts upstream of or within positive regulation of transcription by RNA polymerase II. Located in exon-exon junction complex and nuclear speck. Part of mediator complex. [provided b…
TJD3	HiC_scaffold_4	26200000	27400000	27348565	27362180	SH3D21	SH3 domain containing 21	SH3 domain-containing protein 21	Predicted to be involved in actin filament organization and cell migration. [provided by Alliance of Genome Resources, Jul 2025]
TJD3	HiC_scaffold_4	26200000	27400000	27363346	27364091	EVA1B	eva-1 homolog B	protein eva-1 homolog B	Predicted to be located in membrane. Is expressed in several structures, including axial skeleton; embryo mesenchyme; gut; salivary gland primordium; and urinary system. Orthologous to human EVA1B (eva-1 homolog B). [provided by Alliance of Genome Resources, Jul 2025]
TJD3	HiC_scaffold_4	26200000	27400000	27373319	27390296	STK40	serine/threonine kinase 40	serine/threonine-protein kinase 40	Predicted to enable ATP binding activity; protein serine kinase activity; and protein serine/threonine kinase activity. Predicted to be involved in regulation of MAPK cascade. Predicted to act upstream of or within several processes, including glycogen metabolic process; lung development; and respiratory system process. Located in cytosol and nucleoplasm. [provided by Alliance of Genome Resources…
TJD4	HiC_scaffold_5	117100000	118300000	117109066	117190517	FAM81B	family with sequence similarity 81 member B	protein FAM81B	Located in nucleus. [provided by Alliance of Genome Resources, Jul 2025]
TJD4	HiC_scaffold_5	117100000	118300000	117203502	117272685	TTC37	SKI3 subunit of superkiller complex	superkiller complex protein 3|SKI complex component SKI3|SKI3 homolog|SKI3 subunit of superkiller complex protein|TPR repeat protein 37|tetratricopeptide repeat domain 37|thespin|tricho-hepatic-enteric syndrome protein	This gene encodes a protein with twenty tetratricopeptide (TPR) repeats. Tetratricopeptide repeat containing motifs are found in a variety of proteins and may mediate protein-protein interactions and chaperone activity. Mutations in this gene are associated with trichohepatoenteric syndrome. [provided by RefSeq, Jul 2010]
TJD4	HiC_scaffold_5	117100000	118300000	117283077	117324524	ARSK	arylsulfatase family member K	arylsulfatase K	Sulfatases (EC 3.1.5.6), such as ARSK, hydrolyze sulfate esters from sulfated steroids, carbohydrates, proteoglycans, and glycolipids. They are involved in hormone biosynthesis, modulation of cell signaling, and degradation of macromolecules (Sardiello et al., 2005 [PubMed 16174644]).[supplied by OMIM, Mar 2008]
TJD4	HiC_scaffold_5	117100000	118300000	117335462	117336760	GPR150	G protein-coupled receptor 150	putative G-protein coupled receptor 150	This gene encodes an orphan member of the class A rhodopsin-like family of G-protein-coupled receptors (GPCRs). Within the rhodopsin-like family, this gene is a member of the vasopressin-like subfamily that also includes vasopressin and oxytocin receptors. The silencing of this gene, due to promoter methylation, is associated with ovarian cancer progression. All GPCRs have a transmembrane domain …
TJD4	HiC_scaffold_5	117100000	118300000	117354509	117364155	RFESD	Rieske Fe-S domain containing	Rieske domain-containing protein	Predicted to enable 2 iron, 2 sulfur cluster binding activity. Is expressed in several structures, including heart; liver; placenta; spinal cord floor plate; and trunk somite. Orthologous to human RFESD (Rieske Fe-S domain containing). [provided by Alliance of Genome Resources, Jul 2025]
TJD4	HiC_scaffold_5	117100000	118300000	117366781	117400083	SPATA9	spermatogenesis associated 9	spermatogenesis-associated protein 9	Predicted to be involved in cell differentiation and spermatogenesis. Predicted to be located in membrane. [provided by Alliance of Genome Resources, Jul 2025]
TJD4	HiC_scaffold_5	117100000	118300000	117400315	117482557	RHOBTB3	Rho related BTB domain containing 3	rho-related BTB domain-containing protein 3	Enables ATP binding activity; ATP hydrolysis activity; and small GTPase binding activity. Involved in retrograde transport, endosome to Golgi. Located in extracellular exosome. [provided by Alliance of Genome Resources, Jul 2025]
TJD4	HiC_scaffold_5	117100000	118300000	117511098	117516828	GLRX	glutaredoxin	glutaredoxin-1	This gene encodes a member of the glutaredoxin family. The encoded protein is a cytoplasmic enzyme catalyzing the reversible reduction of glutathione-protein mixed disulfides. This enzyme highly contributes to the antioxidant defense system. It is crucial for several signalling pathways by controlling the S-glutathionylation status of signalling mediators. It is involved in beta-amyloid toxicity …
TJD4	HiC_scaffold_5	117100000	118300000	117569752	117638909	ELL2	elongation factor for RNA polymerase II 2	RNA polymerase II elongation factor ELL2	Predicted to enable cis-regulatory region sequence-specific DNA binding activity. Involved in snRNA transcription by RNA polymerase II. Located in nucleoplasm. Part of transcription elongation factor complex. [provided by Alliance of Genome Resources, Jul 2025]
TJD4	HiC_scaffold_5	117100000	118300000	117655839	117656372	CBR3	carbonyl reductase 3	carbonyl reductase [NADPH] 3|NADPH-dependent carbonyl reductase 3|carbonyl reductase (NADPH) 3|epididymis secretory protein Li 25|quinone reductase CBR3|short chain dehydrogenase/reductase family 21C member 2	Carbonyl reductase 3 catalyzes the reduction of a large number of biologically and pharmacologically active carbonyl compounds to their corresponding alcohols. The enzyme is classified as a monomeric NADPH-dependent oxidoreductase. CBR3 contains three exons spanning 11.2 kilobases and is closely linked to another carbonyl reductase gene - CBR1. [provided by RefSeq, Jul 2008]
TJD4	HiC_scaffold_5	117100000	118300000	118053997	118093164	PCSK1	proprotein convertase subtilisin/kexin type 1	neuroendocrine convertase 1	This gene encodes a member of the subtilisin-like proprotein convertase family, which includes proteases that process protein and peptide precursors trafficking through regulated or constitutive branches of the secretory pathway. The encoded protein undergoes an initial autocatalytic processing event in the ER to generate a heterodimer which exits the ER and sorts to subcellular compartments wher…
TJD4	HiC_scaffold_5	117100000	118300000	118299764	118418363	CAST	calpastatin	calpastatin	Predicted to be a structural constituent of presynaptic active zone. Involved in several processes, including chemical synaptic transmission; cytoskeletal matrix organization at active zone; and memory. Located in several cellular components, including cytoskeleton of presynaptic active zone; neuromuscular junction; and presynaptic membrane. Is expressed in several structures, including Kenyon ce…
TJD5	HiC_scaffold_6	83800000	85200000	83966285	83982605	TNFAIP3	TNF alpha induced protein 3	tumor necrosis factor alpha-induced protein 3	This gene was identified as a gene whose expression is rapidly induced by the tumor necrosis factor (TNF). The protein encoded by this gene is a zinc finger protein and ubiqitin-editing enzyme, and has been shown to inhibit NF-kappa B activation as well as TNF-mediated apoptosis. The encoded protein, which has both ubiquitin ligase and deubiquitinase activities, is involved in the cytokine-mediat…
TJD5	HiC_scaffold_6	83800000	85200000	84136244	84147785	PERP	p53 apoptosis effector related to PMP22	p53 apoptosis effector related to PMP-22	Involved in positive regulation of neutrophil chemotaxis and positive regulation of proteolysis. Predicted to be located in desmosome and plasma membrane. Predicted to be active in cell-cell junction. Implicated in erythrokeratodermia variabilis and mutilating palmoplantar keratoderma with periorificial keratotic plaques. [provided by Alliance of Genome Resources, Jul 2025]
TJD5	HiC_scaffold_6	83800000	85200000	84193502	84358701	KIAA1244	ARFGEF family member 3	brefeldin A-inhibited guanine nucleotide-exchange protein 3|protein phosphatase 1, regulatory subunit 33	Predicted to enable guanyl-nucleotide exchange factor activity. Predicted to be involved in regulation of ARF protein signal transduction. Predicted to be located in transport vesicle membrane. [provided by Alliance of Genome Resources, Jul 2025]
TJD5	HiC_scaffold_6	83800000	85200000	84422606	84427305	SMIM28	small integral membrane protein 28	small integral membrane protein 28	Predicted to be located in membrane. [provided by Alliance of Genome Resources, Jul 2025]
TJD5	HiC_scaffold_6	83800000	85200000	84441285	84449236	HEBP2	heme binding protein 2	heme-binding protein 2	The protein encoded by this gene is found predominately in the cytoplasm, where it plays a role in the collapse of mitochondrial membrane potential (MMP) prior to necrotic cell death. The encoded protein enhances outer and inner mitochondrial membrane permeabilization, especially under conditions of oxidative stress. [provided by RefSeq, May 2016]
TJD5	HiC_scaffold_6	83800000	85200000	84465067	84692036	NHSL1	NHS like 1	NHS-like protein 1	Predicted to be involved in cell differentiation. [provided by Alliance of Genome Resources, Jul 2025]
TJD5	HiC_scaffold_6	83800000	85200000	84725385	84772073	CCDC28A	coiled-coil domain containing 28A	coiled-coil domain-containing protein 28A	This gene encodes a coiled-coil domain containing protein. Although the specific function of this gene has not yet been determined, this gene is a known translocation partner of nucleoporin 98 in acute leukemias. The resulting fusion gene produces a nucleoporin 98-coiled-coil domain-containing protein 28A chimeric protein which may be involved in promoting myeloproliferative neoplasms. [provided …
TJD5	HiC_scaffold_6	83800000	85200000	84783609	84847859	ECT2L	epithelial cell transforming 2 like	epithelial cell-transforming sequence 2 oncogene-like	Predicted to enable guanyl-nucleotide exchange factor activity. [provided by Alliance of Genome Resources, Jul 2025]
TJD5	HiC_scaffold_6	83800000	85200000	84850282	84931731	REPS1	RALBP1 associated Eps domain containing 1	ralBP1-associated Eps domain-containing protein 1	This gene encodes a signaling adaptor protein with two EH domains that interacts with proteins that participate in signaling, endocytosis and cytoskeletal changes. The encoded protein has been found in association with intersectin 1 and Src homology 3-domain growth factor receptor-bound 2-like (endophilin) interacting protein 1 when intersectin 1 was isolated from clathrin-coated pits. The encode…
TJD5	HiC_scaffold_6	83800000	85200000	84966285	84973067	ABRACL	ABRA C-terminal like	costars family protein ABRACL	Predicted to be involved in regulation of actin filament-based process. [provided by Alliance of Genome Resources, Jul 2025]
TJD5	HiC_scaffold_6	83800000	85200000	85050098	85093795	HECA	hdc homolog, cell cycle regulator	headcase protein homolog	Involved in several processes, including autophagic cell death; regulation of cell development; and terminal branching, open tracheal system. Located in axon; dendrite; and perinuclear region of cytoplasm. Is expressed in several structures, including embryonic/larval tracheal section; ganglia; gonad; imaginal disc primordium; and larval imaginal tissue. Orthologous to human HECA (hdc homolog, ce…
TJD5	HiC_scaffold_6	83800000	85200000	85136239	85189539	TXLNB	taxilin beta	beta-taxilin	Predicted to enable syntaxin binding activity. Located in cytoplasm. [provided by Alliance of Genome Resources, Jul 2025]
TJD6	HiC_scaffold_6	98700000	99800000	98722477	98752436	ELOVL4	ELOVL fatty acid elongase 4	very long chain fatty acid elongase 4	This gene encodes a membrane-bound protein which is a member of the ELO family, proteins which participate in the biosynthesis of fatty acids. Consistent with the expression of the encoded protein in photoreceptor cells of the retina, mutations and small deletions in this gene are associated with Stargardt-like macular dystrophy (STGD3) and autosomal dominant Stargardt-like macular dystrophy (ADM…
TJD6	HiC_scaffold_6	98700000	99800000	98788009	98828419	TTK	TTK protein kinase	dual specificity protein kinase TTK	This gene encodes a dual specificity protein kinase with the ability to phosphorylate tyrosine, serine and threonine. Associated with cell proliferation, this protein is essential for chromosome alignment at the centromere during mitosis and is required for centrosome duplication. It has been found to be a critical mitotic checkpoint protein for accurate segregation of chromosomes during mitosis.…
TJD6	HiC_scaffold_6	98700000	99800000	98879540	99093665	BCKDHB	branched chain keto acid dehydrogenase E1 subunit beta	2-oxoisovalerate dehydrogenase subunit beta, mitochondrial	This gene encodes the E1 beta subunit of branched-chain keto acid dehydrogenase, which is a multienzyme complex associated with the inner membrane of mitochondria. This enzyme complex functions in the catabolism of branched-chain amino acids. Mutations in this gene have been associated with maple syrup urine disease (MSUD), type 1B, a disease characterized by a maple syrup odor to the urine in ad…
TJD7	HiC_scaffold_9	73700000	76100000	73704566	73712237	ACTR1B	actin related protein 1B	beta-centractin	This gene encodes a 42.3 kD subunit of dynactin, a macromolecular complex consisting of 10 subunits ranging in size from 22 to 150 kD. Dynactin binds to both microtubules and cytoplasmic dynein and is involved in a diverse array of cellular functions, including ER-to-Golgi transport, the centripetal movement of lysosomes and endosomes, spindle formation, chromosome movement, nuclear positioning, …
TJD7	HiC_scaffold_9	73700000	76100000	73719497	73721163	COX5B	cytochrome c oxidase subunit 5B	cytochrome c oxidase subunit 5B, mitochondrial	Cytochrome C oxidase (COX) is the terminal enzyme of the mitochondrial respiratory chain. It is a multi-subunit enzyme complex that couples the transfer of electrons from cytochrome c to molecular oxygen and contributes to a proton electrochemical gradient across the inner mitochondrial membrane. The complex consists of 13 mitochondrial- and nuclear-encoded subunits. The mitochondrially-encoded s…
TJD7	HiC_scaffold_9	73700000	76100000	73845360	73852052	SEMA4C	semaphorin 4C	semaphorin-4C	Predicted to enable chemorepellent activity; neuropilin binding activity; and semaphorin receptor binding activity. Involved in muscle cell differentiation and positive regulation of stress-activated MAPK cascade. Located in extracellular space. [provided by Alliance of Genome Resources, Jul 2025]
TJD7	HiC_scaffold_9	73700000	76100000	73854445	73865581	ANKRD39	ankyrin repeat domain 39	ankyrin repeat domain-containing protein 39	Is expressed in dorsal root ganglion and ventral grey horn. Orthologous to human ANKRD39 (ankyrin repeat domain 39). [provided by Alliance of Genome Resources, Jul 2025]
TJD7	HiC_scaffold_9	73700000	76100000	73867976	73872254	ANKRD23	ankyrin repeat domain 23	ankyrin repeat domain-containing protein 23	Predicted to enable titin binding activity and transcription cis-regulatory region binding activity. Acts upstream of or within fatty acid metabolic process; regulation of sarcomere organization; and response to muscle stretch. Located in I band and nucleus. Orthologous to human ANKRD23 (ankyrin repeat domain 23). [provided by Alliance of Genome Resources, Jul 2025]
TJD7	HiC_scaffold_9	73700000	76100000	73879216	73892463	CNNM3	cyclin and CBS domain divalent metal cation transport mediator 3	metal transporter CNNM3	Predicted to enable transmembrane transporter activity. Predicted to be involved in magnesium ion homeostasis. Located in membrane. [provided by Alliance of Genome Resources, Jul 2025]
TJD7	HiC_scaffold_9	73700000	76100000	73898157	73931845	CNNM4	cyclin and CBS domain divalent metal cation transport mediator 4	metal transporter CNNM4	This gene encodes a member of the ancient conserved domain containing protein family. Members of this protein family contain a cyclin box motif and have structural similarity to the cyclins. The encoded protein may play a role in metal ion transport. Mutations in this gene are associated with Jalili syndrome which consists of cone-rod dystrophy and amelogenesis imperfecta. [provided by RefSeq, Fe…
TJD7	HiC_scaffold_9	73700000	76100000	73948513	73973104	LMAN2L	lectin, mannose binding 2 like	VIP36-like protein	This gene encodes a protein belonging to the L-type lectin group of type 1 membrane proteins, which function in the mammalian early secretory pathway. These proteins contain luminal carbohydrate recognition domains, which display homology to leguminous lectins. Unlike other proteins of the group, which cycle in the early secretory pathway and are predominantly associated with post endoplasmic ret…
TJD7	HiC_scaffold_9	73700000	76100000	73975662	74029852	FER1L5	fer-1 like family member 5	fer-1-like protein 5	Predicted to enable metal ion binding activity. Predicted to be involved in T-tubule organization; membrane fusion; and plasma membrane repair. Predicted to be located in plasma membrane. Orthologous to human FER1L5 (fer-1 like family member 5). [provided by Alliance of Genome Resources, Apr 2025]
TJD7	HiC_scaffold_9	73700000	76100000	74040285	74078853	KANSL3	KAT8 regulatory NSL complex subunit 3	KAT8 regulatory NSL complex subunit 3	Involved in regulation of mitochondrial transcription. Located in mitochondrion and nucleoplasm. Part of NSL complex. [provided by Alliance of Genome Resources, Jul 2025]
TJD7	HiC_scaffold_9	73700000	76100000	74085941	74087101	OXER1	oxoeicosanoid receptor 1	oxoeicosanoid receptor 1	Enables G protein-coupled receptor activity and icosanoid binding activity. Involved in adenylate cyclase-inhibiting G protein-coupled receptor signaling pathway. Predicted to be located in membrane. Predicted to be active in plasma membrane. [provided by Alliance of Genome Resources, Jul 2025]
TJD7	HiC_scaffold_9	73700000	76100000	74090027	74101957	HAAO	3-hydroxyanthranilate 3,4-dioxygenase	3-hydroxyanthranilate 3,4-dioxygenase	Enables 3-hydroxyanthranilate 3,4-dioxygenase activity; iron ion binding activity; and oxygen binding activity. Involved in quinolinate metabolic process. Located in mitochondrial membrane. Used to study Huntington&apos;s disease. Orthologous to human HAAO (3-hydroxyanthranilate 3,4-dioxygenase). [provided by Alliance of Genome Resources, Jul 2025]
TJD7	HiC_scaffold_9	73700000	76100000	74445637	74766707	THADA	THADA armadillo repeat containing	tRNA (32-2&apos;-O)-methyltransferase regulator THADA	This gene is the target of 2p21 choromosomal aberrations in benign thyroid adenomas. Single nucleotide polymorphisms (SNPs) in this gene may be associated with type 2 diabetes and polycystic ovary syndrome. The encoded protein is likely involved in the death receptor pathway and apoptosis. [provided by RefSeq, Sep 2016]
TJD7	HiC_scaffold_9	73700000	76100000	74779994	74903704	PLEKHH2	pleckstrin homology, MyTH4 and FERM domain containing H2	pleckstrin homology domain-containing family H member 2	Predicted to enable actin binding activity. Predicted to be involved in negative regulation of actin filament depolymerization. Located in several cellular components, including cytosol; lamellipodium; and nuclear body. [provided by Alliance of Genome Resources, Jul 2025]
TJD7	HiC_scaffold_9	73700000	76100000	74911121	74963235	DYNC2LI1	dynein cytoplasmic 2 light intermediate chain 1	cytoplasmic dynein 2 light intermediate chain 1	This gene encodes a protein that is a component of the dynein-2 microtubule motor protein complex that plays a role in the retrograde transport of cargo in primary cilia via the intraflagellar transport system. This gene is ubiquitously expressed and its protein, which localizes to the axoneme and Golgi apparatus, interacts directly with the cytoplasmic dynein 2 heavy chain 1 protein to form part…
TJD7	HiC_scaffold_9	73700000	76100000	74967425	74994712	ABCG5	ABC-2 type transporter family protein	ABC-2 type transporter family protein	The protein encoded by this gene is a member of the superfamily of ATP-binding cassette (ABC) transporters. ABC proteins transport various molecules across extra- and intra-cellular membranes. ABC genes are divided into seven distinct subfamilies (ABC1, MDR/TAP, MRP, ALD, OABP, GCN20, White). This protein is a member of the White subfamily. The protein encoded by this gene functions as a half-tra…
TJD7	HiC_scaffold_9	73700000	76100000	74995109	75012430	ABCG8	ATP binding cassette subfamily G member 8	ATP-binding cassette sub-family G member 8	The protein encoded by this gene is a member of the superfamily of ATP-binding cassette (ABC) transporters. ABC proteins transport various molecules across extra- and intra-cellular membranes. ABC genes are divided into seven distinct subfamilies (ABC1, MDR/TAP, MRP, ALD, OABP, GCN20, White). This protein is a member of the White subfamily. The protein encoded by this gene functions to exclude no…
TJD7	HiC_scaffold_9	73700000	76100000	75021244	75123493	LRPPRC	leucine rich pentatricopeptide repeat containing	leucine-rich PPR motif-containing protein, mitochondrial	This gene encodes a leucine-rich protein that has multiple pentatricopeptide repeats (PPR). The precise role of this protein is unknown but studies suggest it may play a role in cytoskeletal organization, vesicular transport, or in transcriptional regulation of both nuclear and mitochondrial genes. The protein localizes primarily to mitochondria and is predicted to have an N-terminal mitochondria…
TJD7	HiC_scaffold_9	73700000	76100000	75330974	75354337	PPM1B	protein phosphatase, Mg2+/Mn2+ dependent 1B	protein phosphatase 1B	The protein encoded by this gene is a member of the PP2C family of Ser/Thr protein phosphatases. PP2C family members are known to be negative regulators of cell stress response pathways. This phosphatase has been shown to dephosphorylate cyclin-dependent kinases (CDKs), and thus may be involved in cell cycle control. Overexpression of this phosphatase is reported to cause cell-growth arrest or ce…
TJD7	HiC_scaffold_9	73700000	76100000	75388381	75420898	SLC3A1	solute carrier family 3 member 1	amino acid transporter heavy chain SLC3A1	This gene encodes a type II membrane glycoprotein which is one of the components of the renal amino acid transporter which transports neutral and basic amino acids in the renal tubule and intestinal tract. Mutations and deletions in this gene are associated with cystinuria. Alternatively spliced transcript variants have been described, but their biological validity has not been determined. [provi…
TJD7	HiC_scaffold_9	73700000	76100000	75421592	75469439	PREPL	prolyl endopeptidase like	prolyl endopeptidase-like	The protein encoded by this gene belongs to the prolyl oligopeptidase subfamily of serine peptidases. Mutations in this gene have been associated with hypotonia-cystinuria syndrome, also known as the 2p21 deletion syndrome. Several alternatively spliced transcript variants encoding either the same or different isoforms have been described for this gene.[provided by RefSeq, Jan 2010]
TJD7	HiC_scaffold_9	73700000	76100000	75471713	75854462	CAMKMT	calmodulin-lysine N-methyltransferase	calmodulin-lysine N-methyltransferase	This gene encodes a class I protein methyltransferase that acts in the formation of trimethyllysine in calmodulin. The protein contains a AdoMet-binding motif and may play a role in calcium-dependent signaling. [provided by RefSeq, Sep 2012]
TJD7	HiC_scaffold_9	73700000	76100000	75995219	76005775	SIX3	SIX homeobox 3	homeobox protein SIX3	Enables several functions, including DNA-binding transcription activator activity, RNA polymerase II-specific; histone deacetylase binding activity; and transcription corepressor binding activity. Involved in several processes, including camera-type eye development; forebrain development; and regulation of DNA-templated transcription. Acts upstream of or within several processes, including forebr…
TJD7	HiC_scaffold_9	73700000	76100000	76058022	76061069	SIX2	SIX homeobox 2	homeobox protein SIX2	Enables DNA-binding transcription activator activity, RNA polymerase II-specific and RNA polymerase II cis-regulatory region sequence-specific DNA binding activity. Involved in several processes, including embryonic morphogenesis; kidney development; and positive regulation of chondrocyte proliferation. Acts upstream of or within several processes, including chondrocyte differentiation; condensed…
TJD8	HiC_scaffold_9	77300000	79000000	77339385	77343712	TMEM247	transmembrane protein 247	transmembrane protein 247	Located in endoplasmic reticulum. Orthologous to human TMEM247 (transmembrane protein 247). [provided by Alliance of Genome Resources, Jul 2025]
TJD8	HiC_scaffold_9	77300000	79000000	77367838	77368518	ATP6V1E2	ATPase H+ transporting V1 subunit E2	V-type proton ATPase subunit E 2	Predicted to enable proton-transporting ATPase activity, rotational mechanism. Predicted to be involved in regulation of macroautophagy. Predicted to act upstream of or within proton transmembrane transport. Predicted to be located in cytosol. Predicted to be part of proton-transporting two-sector ATPase complex, catalytic domain. [provided by Alliance of Genome Resources, Jul 2025]
TJD8	HiC_scaffold_9	77300000	79000000	77389657	77425679	RHOQ	ras homolog family member Q	rho-related GTP-binding protein RhoQ	This gene encodes a member of the Rho family of small GTPases, which cycle between inactive GDP-bound and active GTP-bound states and function as molecular switches in signal transduction cascades. Rho proteins promote reorganization of the actin cytoskeleton and regulate cell shape, attachment, and motility. The encoded protein is an important signalling protein for sarcomere assembly and has be…
TJD8	HiC_scaffold_9	77300000	79000000	77426059	77460547	PIGF	phosphatidylinositol glycan anchor biosynthesis class F	GPI ethanolamine phosphate transferase, stabilizing subunit	Enables growth factor activity. Involved in positive regulation of cell population proliferation. Predicted to be located in extracellular region. Predicted to be active in extracellular space. Implicated in several diseases, including brain ischemia; diabetic neuropathy; glioblastoma; myocardial infarction; and pancreatic endocrine carcinoma. Biomarker of several diseases, including artery disea…
TJD8	HiC_scaffold_9	77300000	79000000	77461033	77474295	CRIPT	CXXC repeat containing interactor of PDZ3 domain	cysteine-rich PDZ-binding protein	This gene encodes a protein that binds to the PDZ3 peptide recognition domain. The encoded protein may modulates protein interactions with the cytoskeleton. A mutation in this gene resulted in short stature with microcephaly and distinctive facies. [provided by RefSeq, Jun 2014]
TJD8	HiC_scaffold_9	77300000	79000000	77600105	77601715	SOCS5	suppressor of cytokine signaling 5	suppressor of cytokine signaling 5	The protein encoded by this gene contains a SH2 domain and a SOCS BOX domain. The protein thus belongs to the suppressor of cytokine signaling (SOCS) family, also known as STAT-induced STAT inhibitor (SSI) protein family. SOCS family members are known to be cytokine-inducible negative regulators of cytokine signaling. The specific function of this protein has not yet been determined. Two alternat…
TJD8	HiC_scaffold_9	77300000	79000000	77713192	77721758	MCFD2	multiple coagulation factor deficiency 2, ER cargo receptor complex subunit	multiple coagulation factor deficiency protein 2	This gene encodes a soluble luminal protein with two calmodulin-like EF-hand motifs at its C-terminus. This protein forms a complex with LMAN1 (lectin mannose binding protein 1; also known as ERGIC-53) that facilitates the transport of coagulation factors V (FV) and VIII (FVIII) from the endoplasmic reticulum to the Golgi apparatus via an endoplasmic reticulum Golgi intermediate compartment (ERGI…
TJD8	HiC_scaffold_9	77300000	79000000	77750055	77860443	TTC7A	tetratricopeptide repeat domain 7A	tetratricopeptide repeat protein 7A	Acts upstream of or within hemopoiesis and intracellular iron ion homeostasis. Predicted to be located in cytoplasm. Predicted to be active in plasma membrane. Used to study psoriasis. Human ortholog(s) of this gene implicated in multiple intestinal atresia. Orthologous to human TTC7A (tetratricopeptide repeat domain 7A). [provided by Alliance of Genome Resources, Apr 2025]
TJD8	HiC_scaffold_9	77300000	79000000	77871685	77912009	C2orf61	sperm-tail PG-rich repeat containing 4	protein STPG4|gonad-specific expression gene protein|sperm-tail PG-rich repeat-containing protein 4|uncharacterized protein C2orf61	Predicted to enable chromatin binding activity and histone binding activity. Predicted to be involved in epigenetic programing of male pronucleus. Predicted to act upstream of or within pyrimidine-containing compound catabolic process. Predicted to be located in cytoplasm and nucleus. Predicted to be active in female pronucleus; germinal vesicle; and male pronucleus. [provided by Alliance of Geno…
TJD8	HiC_scaffold_9	77300000	79000000	77917240	77933488	CALML3	calmodulin like 3	calmodulin-like protein 3|caM-like protein|calmodulin-related protein NB-1	Predicted to enable calcium ion binding activity. Located in extracellular exosome. [provided by Alliance of Genome Resources, Jul 2025]
TJD8	HiC_scaffold_9	77300000	79000000	78424042	78433730	TXNDC9	thioredoxin domain containing 9	thioredoxin domain-containing protein 9	The protein encoded by this gene is a member of the thioredoxin family. The exact function of this protein is not known but it is associated with cell differentiation. [provided by RefSeq, Jul 2008]
TJD8	HiC_scaffold_9	77300000	79000000	78438042	78523801	EIF5B	eukaryotic translation initiation factor 5B	eukaryotic translation initiation factor 5B	Accurate initiation of translation in eukaryotes is complex and requires many factors, some of which are composed of multiple subunits. The process is simpler in prokaryotes which have only three initiation factors (IF1, IF2, IF3). Two of these factors are conserved in eukaryotes: the homolog of IF1 is eIF1A and the homolog of IF2 is eIF5B. This gene encodes eIF5B. Factors eIF1A and eIF5B interac…
TJD8	HiC_scaffold_9	77300000	79000000	78525531	78592676	REV1	DNA-directed DNA polymerase	DNA-directed DNA polymerase	Enables DNA-directed DNA polymerase activity and deoxycytidyl transferase activity. Involved in error-free translesion synthesis and error-prone translesion synthesis. Located in chromatin; mitochondrion; and replication fork. Orthologous to human REV1 (REV1 DNA directed polymerase). [provided by Alliance of Genome Resources, Jul 2025]
TJD8	HiC_scaffold_9	77300000	79000000	78656440	78937007	AFF3	ALF transcription elongation factor 3	AF4/FMR2 family member 3	This gene encodes a tissue-restricted nuclear transcriptional activator that is preferentially expressed in lymphoid tissue. Isolation of this protein initially defined a highly conserved LAF4/MLLT2 gene family of nuclear transcription factors that may function in lymphoid development and oncogenesis. In some ALL patients, this gene has been found fused to the gene for MLL. Multiple alternatively…
TJD9	HiC_scaffold_9	83900000	87900000	84207287	84246210	NCK2	NCK adaptor protein 2	cytoplasmic protein NCK2	This gene encodes a member of the NCK family of adaptor proteins. The protein contains three SH3 domains and one SH2 domain. The protein has no known catalytic function but has been shown to bind and recruit various proteins involved in the regulation of receptor protein tyrosine kinases. It is through these regulatory activities that this protein is believed to be involved in cytoskeletal reorga…
TJD9	HiC_scaffold_9	83900000	87900000	84391964	84400491	C2orf40	ECRG4 augurin precursor	augurin|esophageal cancer related gene 4 protein	Enables neuropeptide hormone activity. Involved in neuropeptide signaling pathway; positive regulation of hormone secretion; and vasopressin secretion. Located in apical plasma membrane; dense core granule; and extracellular space. [provided by Alliance of Genome Resources, Jul 2025]
TJD9	HiC_scaffold_9	83900000	87900000	84415589	84504959	UXS1	UDP-glucuronate decarboxylase 1	UDP-glucuronic acid decarboxylase 1	This gene encodes an enzyme found in the perinuclear Golgi which catalyzes the synthesis of UDP-xylose used in glycosaminoglycan (GAG) synthesis on proteoglycans. The GAG chains are covalently attached to proteoglycans which participate in signaling pathways during development. Multiple transcript variants encoding different isoforms have been found for this gene. [provided by RefSeq, Dec 2014]
TJD9	HiC_scaffold_9	83900000	87900000	84609750	84610118	PFDN1	prefoldin subunit 1	prefoldin subunit 1	This gene encodes a member of the prefoldin beta subunit family. The encoded protein is one of six subunits of prefoldin, a molecular chaperone complex that binds and stabilizes newly synthesized polypeptides, thereby allowing them to fold correctly. The complex, consisting of two alpha and four beta subunits, forms a double beta barrel assembly with six protruding coiled-coils. [provided by RefS…
TJD9	HiC_scaffold_9	83900000	87900000	84848290	84884120	ST6GAL2	ST6 beta-galactoside alpha-2,6-sialyltransferase 2	beta-galactoside alpha-2,6-sialyltransferase 2	This locus encodes a sialyltransferase. The encoded type II transmembrane protein catalyzes the transfer of sialic acid from CMP to an oligosaccharide substrate. Polymorphisms at this locus may be associated with variations in risperidone response in schizophrenic patients. Alternatively spliced transcript variants have been described. [provided by RefSeq, Jan 2012]
TJD9	HiC_scaffold_9	83900000	87900000	85916503	85941386	SLC5A7	solute carrier family 5 member 7	high affinity choline transporter 1	This gene encodes a sodium ion- and chloride ion-dependent high-affinity transporter that mediates choline uptake for acetylcholine synthesis in cholinergic neurons. The protein transports choline from the extracellular space into presynaptic terminals for synthesis into acetylcholine. Increased choline uptake results from increased density of this protein in synaptosomal plasma membranes in resp…
TJD9	HiC_scaffold_9	83900000	87900000	86154415	86180866	SULT1C3	sulfotransferase family 1C member 3	sulfotransferase 1C3|sulfotransferase family, cytosolic, 1C, member 3	Enables 3&apos;-phosphoadenosine 5&apos;-phosphosulfate binding activity and sulfotransferase activity. Involved in 3&apos;-phosphoadenosine 5&apos;-phosphosulfate metabolic process; cholesterol metabolic process; and xenobiotic metabolic process. Predicted to be active in cytoplasm. [provided by Alliance of Genome Resources, Jul 2025]
TJD9	HiC_scaffold_9	83900000	87900000	86213006	86229025	SULT1C2	sulfotransferase family 1C member 2	sulfotransferase 1C2|SULT1C#1|sulfotransferase 1C1|sulfotransferase family, cytosolic, 1C, member 1|sulfotransferase family, cytosolic, 1C, member 2	Sulfotransferase enzymes catalyze the sulfate conjugation of many hormones, neurotransmitters, drugs, and xenobiotic compounds. These cytosolic enzymes are different in their tissue distributions and substrate specificities. The gene structure (number and length of exons) is similar among family members. This gene encodes a protein that belongs to the SULT1 subfamily, responsible for transferring…
TJD9	HiC_scaffold_9	83900000	87900000	86325904	86334711	SULT1C4	sulfotransferase family 1C member 4	sulfotransferase 1C4	Sulfotransferase enzymes catalyze the sulfate conjugation of many hormones, neurotransmitters, drugs, and xenobiotic compounds. These cytosolic enzymes are different in their tissue distributions and substrate specificities. The gene structure (number and length of exons) is similar among family members. This gene encodes a protein that belongs to the SULT1 subfamily, responsible for transferring…
TJD9	HiC_scaffold_9	83900000	87900000	86387974	86442004	GCC2	GRIP and coiled-coil domain containing 2	GRIP and coiled-coil domain-containing protein 2	The protein encoded by this gene is a peripheral membrane protein localized to the trans-Golgi network. It is sensitive to brefeldin A. This encoded protein contains a GRIP domain which is thought to be used in targeting. Alternative splicing results in multiple transcript variants. [provided by RefSeq, Jul 2009]
TJD9	HiC_scaffold_9	83900000	87900000	86474506	86612291	LIMS1	LIM zinc finger domain containing 1	LIM and senescent cell antigen-like-containing domain protein 1	The protein encoded by this gene is an adaptor protein which contains five LIM domains, or double zinc fingers. The protein is likely involved in integrin signaling through its LIM domain-mediated interaction with integrin-linked kinase, found in focal adhesion plaques. It is also thought to act as a bridge linking integrin-linked kinase to NCK adaptor protein 2, which is involved in growth facto…
TJD9	HiC_scaffold_9	83900000	87900000	86638525	86715267	RANBP2	RAN binding protein 2	E3 SUMO-protein ligase RanBP2	RAN is a small GTP-binding protein of the RAS superfamily that is associated with the nuclear membrane and is thought to control a variety of cellular functions through its interactions with other proteins. This gene encodes a very large RAN-binding protein that immunolocalizes to the nuclear pore complex. The protein is a giant scaffold and mosaic cyclophilin-related nucleoporin implicated in th…
TJD9	HiC_scaffold_9	83900000	87900000	86718373	86864533	CCDC138	coiled-coil domain containing 138	coiled-coil domain-containing protein 138	Orthologous to human CCDC138 (coiled-coil domain containing 138). [provided by Alliance of Genome Resources, Jul 2025]
TJD9	HiC_scaffold_9	83900000	87900000	86899982	86929845	EDAR	ectodysplasin A receptor	tumor necrosis factor receptor superfamily member EDAR	Enables signaling receptor activity. Involved in cytokine-mediated signaling pathway and positive regulation of canonical NF-kappaB signal transduction. Acts upstream of or within several processes, including hair follicle development; positive regulation of non-canonical NF-kappaB signal transduction; and salivary gland cavitation. Located in apical part of cell and plasma membrane. Is expressed…
TJD9	HiC_scaffold_9	83900000	87900000	87097087	87449514	SH3RF3	SH3 domain containing ring finger 3	E3 ubiquitin-protein ligase SH3RF3	Enables ubiquitin protein ligase activity. Involved in positive regulation of JNK cascade and protein autoubiquitination. [provided by Alliance of Genome Resources, Jul 2025]
TJD9	HiC_scaffold_9	83900000	87900000	87467679	87467951	RPL7A	ribosomal protein L7a	large ribosomal subunit protein eL8	Cytoplasmic ribosomes, organelles that catalyze protein synthesis, consist of a small 40S subunit and a large 60S subunit. Together these subunits are composed of 4 RNA species and approximately 80 structurally distinct proteins. This gene encodes a ribosomal protein that is a component of the 60S subunit. The protein belongs to the L7AE family of ribosomal proteins. It can interact with a subcla…
TJD9	HiC_scaffold_9	83900000	87900000	87516829	87594594	SEPT10	septin 10	septin-10	This gene encodes a member of the septin family of cytoskeletal proteins with GTPase activity. This protein localizes to the cytoplasm and nucleus and displays GTP-binding and GTPase activity. A pseudogene for this gene is located on chromosome 8. Alternative splicing results in multiple transcript variants. [provided by RefSeq, Apr 2012]
TJD9	HiC_scaffold_9	83900000	87900000	87595431	87597044	SOWAHC	sosondowah ankyrin repeat domain family member C	ankyrin repeat domain-containing protein SOWAHC	Orthologous to human SOWAHC (sosondowah ankyrin repeat domain family member C). [provided by Alliance of Genome Resources, Jul 2025]
TJD10	HiC_scaffold_9	88800000	90200000	88818577	88828245	RALGAPA2	Ral GTPase activating protein catalytic subunit alpha 2	ral GTPase-activating protein subunit alpha-2	Predicted to enable GTPase activator activity and protein heterodimerization activity. Predicted to be involved in activation of GTPase activity. Predicted to act upstream of or within Ral protein signal transduction; regulation of exocyst localization; and regulation of protein localization. Located in cytosol and plasma membrane. [provided by Alliance of Genome Resources, Jul 2025]
TJD10	HiC_scaffold_9	88800000	90200000	89037580	89097515	ACSS1	acyl-CoA synthetase short chain family member 1	acetyl-coenzyme A synthetase 2-like, mitochondrial	Enables acetate-CoA ligase activity and propionate-CoA ligase activity. Acts upstream of or within acetyl-CoA biosynthetic process. Located in mitochondrial matrix. Is expressed in several structures, including alimentary system; central nervous system; genitourinary system; respiratory system; and sensory organ. Orthologous to human ACSS1 (acyl-CoA synthetase short chain family member 1). [provi…
TJD10	HiC_scaffold_9	88800000	90200000	89106316	89158004	APMAP	adipocyte plasma membrane associated protein	adipocyte plasma membrane-associated protein	Enables arylesterase activity. Located in cell surface and membrane. [provided by Alliance of Genome Resources, Jul 2025]
TJD10	HiC_scaffold_9	88800000	90200000	89154682	89163560	CST7	cystatin F	cystatin-F	The cystatin superfamily encompasses proteins that contain multiple cystatin-like sequences. Some of the members are active cysteine protease inhibitors, while others have lost or perhaps never acquired this inhibitory activity. There are three inhibitory families in the superfamily, including the type 1 cystatins (stefins), type 2 cystatins and the kininogens. The type 2 cystatin proteins are a …
TJD10	HiC_scaffold_9	88800000	90200000	89418668	89524965	SYNDIG1	synapse differentiation inducing 1	synapse differentiation-inducing gene protein 1	Enables glutamate receptor binding activity and protein homodimerization activity. Involved in intracellular protein transport and positive regulation of synapse assembly. Located in early endosome membrane; postsynaptic density membrane; and synaptic vesicle membrane. Orthologous to human SYNDIG1 (synapse differentiation inducing 1). [provided by Alliance of Genome Resources, Jul 2025]
TJD11	HiC_scaffold_10	54400000	58300000	54409245	54420647	TRIM21	tripartite motif containing 21	E3 ubiquitin-protein ligase TRIM21	This gene encodes a member of the tripartite motif (TRIM) family. The TRIM motif includes three zinc-binding domains, a RING, a B-box type 1 and a B-box type 2, and a coiled-coil region. The encoded protein is part of the RoSSA ribonucleoprotein, which includes a single polypeptide and one of four small RNA molecules. The RoSSA particle localizes to both the cytoplasm and the nucleus. RoSSA inter…
TJD11	HiC_scaffold_10	54400000	58300000	54431956	54432915	Olfr549	olfactory receptor family 52 subfamily B member 3	olfactory receptor 549|GA_x6K02T2PBJ9-5274337-5275287|olfactory receptor MOR31-3	Olfactory receptors interact with odorant molecules in the nose, to initiate a neuronal response that triggers the perception of a smell. The olfactory receptor proteins are members of a large family of G-protein-coupled receptors (GPCR) arising from single coding-exon genes. Olfactory receptors share a 7-transmembrane domain structure with many neurotransmitter and hormone receptors and are resp…
TJD11	HiC_scaffold_10	54400000	58300000	54600330	54601340	Olfr543	olfactory receptor family 55 subfamily B member 3	olfactory receptor 543|GA_x6K02T2PBJ9-5199377-5198367|olfactory receptor MOR42-2	Olfactory receptors interact with odorant molecules in the nose, to initiate a neuronal response that triggers the perception of a smell. The olfactory receptor proteins are members of a large family of G-protein-coupled receptors (GPCR) arising from single coding-exon genes. Olfactory receptors share a 7-transmembrane domain structure with many neurotransmitter and hormone receptors and are resp…
TJD11	HiC_scaffold_10	54400000	58300000	54613655	54649424	RRM1	ribonucleotide reductase catalytic subunit M1	ribonucleoside-diphosphate reductase large subunit	This gene encodes the large and catalytic subunit of ribonucleotide reductase, an enzyme essential for the conversion of ribonucleotides into deoxyribonucleotides. A pool of available deoxyribonucleotides is important for DNA replication during S phase of the cell cycle as well as multiple DNA repair processes. Alternative splicing results in multiple transcript variants. [provided by RefSeq, Dec…
TJD11	HiC_scaffold_10	54400000	58300000	54652204	54843340	STIM1	stromal interaction molecule 1	stromal interaction molecule 1	This gene encodes a type 1 transmembrane protein that mediates Ca2+ influx after depletion of intracellular Ca2+ stores by gating of store-operated Ca2+ influx channels (SOCs). It is one of several genes located in the imprinted gene domain of 11p15.5, an important tumor-suppressor gene region. Alterations in this region have been associated with the Beckwith-Wiedemann syndrome, Wilms tumor, rhab…
TJD11	HiC_scaffold_10	54400000	58300000	54864940	54865515	RHOG	ras homolog family member G	rho-related GTP-binding protein RhoG	Enables GTPase activity and protein kinase binding activity. Involved in several processes, including defense response to other organism; embryonic development via the syncytial blastoderm; and intracellular signaling cassette. Predicted to be active in several cellular components, including cytoplasmic vesicle; cytoskeleton; and plasma membrane. Is expressed in several structures, including adul…
TJD11	HiC_scaffold_10	54400000	58300000	54867644	54880003	PGAP2	post-GPI attachment to proteins 2	acyltransferase PGAP2	The protein encoded by this gene plays a role in the maturation of glycosylphosphatidylinositol (GPI) anchors on GPI-anchored proteins. Mutations in this gene are associated with an autosomal recessive syndrome characterized by hyperphosphatasia and intellectual disability. [provided by RefSeq, Jul 2017]
TJD11	HiC_scaffold_10	54400000	58300000	54907578	55004741	NUP98	nucleoporin 98 and 96 precursor	nuclear pore complex protein Nup98-Nup96	Nuclear pore complexes (NPCs) regulate the transport of macromolecules between the nucleus and cytoplasm, and are composed of many polypeptide subunits, many of which belong to the nucleoporin family. This gene belongs to the nucleoporin gene family and encodes a 186 kDa precursor protein that undergoes autoproteolytic cleavage to generate a 98 kDa nucleoporin and 96 kDa nucleoporin. The 98 kDa n…
TJD11	HiC_scaffold_10	54400000	58300000	55020443	55024955	CHRNA10	cholinergic receptor nicotinic alpha 10 subunit	neuronal acetylcholine receptor subunit alpha-10	Enables acetylcholine-gated monoatomic cation-selective channel activity. Acts upstream of or within cholinergic synaptic transmission; detection of mechanical stimulus involved in sensory perception of sound; and inner ear morphogenesis. Predicted to be located in axon and perikaryon. Predicted to be part of transmembrane transporter complex. Predicted to be active in cholinergic synapse; neuron…
TJD11	HiC_scaffold_10	54400000	58300000	55026342	55030223	ART1	ADP-ribosyltransferase 1	GPI-linked NAD(P)(+)--arginine ADP-ribosyltransferase 1	Enables DNA-binding transcription activator activity, RNA polymerase II-specific. Involved in G1/S transition of mitotic cell cycle; cellular response to heat; and positive regulation of transcription by RNA polymerase II. Located in chromatin. Part of SBF transcription complex. [provided by Alliance of Genome Resources, Jul 2025]
TJD11	HiC_scaffold_10	54400000	58300000	55038097	55040622	ART5	ADP-ribosyltransferase 5	ecto-ADP-ribosyltransferase 5	Enables protein-arginine omega-N symmetric methyltransferase activity. Involved in intracellular mRNA localization; peptidyl-arginine methylation; and pole plasm assembly. Predicted to be active in cytosol and nucleus. Is expressed in embryonic/larval midgut; head mesoderm; organism; ovary; and trunk mesoderm. Orthologous to human PRMT5 (protein arginine methyltransferase 5). [provided by Allianc…
TJD11	HiC_scaffold_10	54400000	58300000	55060858	55077411	XRCC1	X-ray repair cross complementing 1	DNA repair protein XRCC1	The protein encoded by this gene is involved in the efficient repair of DNA single-strand breaks formed by exposure to ionizing radiation and alkylating agents. This protein interacts with DNA ligase III, polymerase beta and poly (ADP-ribose) polymerase to participate in the base excision repair pathway. It may play a role in DNA processing during meiogenesis and recombination in germ cells. A ra…
TJD11	HiC_scaffold_10	54400000	58300000	55082063	55162756	RNF121	ring finger protein 121	E3 ubiquitin ligase RNF121	The protein encoded by this gene contains a RING finger, a motif present in a variety of functionally distinct proteins and known to be involved in protein-protein and protein-DNA interactions. Several alternatively spliced transcript variants have been noted for this gene, however, not all are likely to encode viable protein products. [provided by RefSeq, Sep 2008]
TJD11	HiC_scaffold_10	54400000	58300000	55165100	55168122	IL18BP	interleukin 18 binding protein	interleukin-18-binding protein	The protein encoded by this gene functions as an inhibitor of the proinflammatory cytokine, IL18. It binds IL18, prevents the binding of IL18 to its receptor, and thus inhibits IL18-induced IFN-gamma production, resulting in reduced T-helper type 1 immune responses. This protein is constitutively expressed and secreted in mononuclear cells. Elevated level of this protein is detected in the intest…
TJD11	HiC_scaffold_10	54400000	58300000	55169264	55203029	NUMA1	nuclear mitotic apparatus protein 1	nuclear mitotic apparatus protein 1	This gene encodes a large protein that forms a structural component of the nuclear matrix. The encoded protein interacts with microtubules and plays a role in the formation and organization of the mitotic spindle during cell division. Chromosomal translocation of this gene with the RARA (retinoic acid receptor, alpha) gene on chromosome 17 have been detected in patients with acute promyelocytic l…
TJD11	HiC_scaffold_10	54400000	58300000	55249814	55255694	LRRC51	leucine rich repeat containing 51	leucine-rich repeat-containing protein 51	This locus represents naturally occurring readthrough transcription between the neighboring LRRC51 (leucine-rich repeat containing 51) and TOMT (transmembrane O-methyltransferase) genes on chromosome 11. The readthrough transcript encodes a fusion protein that shares sequence identity with each individual gene product. Multiple reports implicate mutations in this gene in nonsyndromic deafness.[pr…
TJD11	HiC_scaffold_10	54400000	58300000	55257042	55261789	LAMTOR1	Late endosomal/lysosomal adaptor, MAPK and MTOR activator 1	late endosomal/lysosomal adaptor, MAPK and MTOR activator 1	Enables GTPase binding activity and protein-membrane adaptor activity. Contributes to guanyl-nucleotide exchange factor activity and molecular adaptor activity. Involved in several processes, including cholesterol homeostasis; positive regulation of TORC1 signaling; and regulation of cholesterol transport. Located in lysosome. Part of FNIP-folliculin RagC/D GAP. Is active in Ragulator complex and…
TJD11	HiC_scaffold_10	54400000	58300000	55264485	55266821	LRTOMT	leucine rich transmembrane and O-methyltransferase domain containing	transmembrane O-methyltransferase|leucine rich transmembrane and 0-methyltransferase domain containing	This locus represents naturally occurring readthrough transcription between the neighboring LRRC51 (leucine-rich repeat containing 51) and TOMT (transmembrane O-methyltransferase) genes on chromosome 11. The readthrough transcript encodes a fusion protein that shares sequence identity with each individual gene product. Multiple reports implicate mutations in this gene in nonsyndromic deafness.[pr…
TJD11	HiC_scaffold_10	54400000	58300000	55267758	55269971	ANAPC15	anaphase promoting complex subunit 15	anaphase-promoting complex subunit 15	Involved in anaphase-promoting complex-dependent catabolic process; protein polyubiquitination; and regulation of mitotic cell cycle spindle assembly checkpoint. Part of anaphase-promoting complex. [provided by Alliance of Genome Resources, Jul 2025]
TJD11	HiC_scaffold_10	54400000	58300000	55291283	55295531	FOLR2	folate receptor beta	folate receptor beta	The protein encoded by this gene is a member of the folate receptor (FOLR) family, and these genes exist in a cluster on chromosome 11. Members of this gene family have a high affinity for folic acid and for several reduced folic acid derivatives, and they mediate delivery of 5-methyltetrahydrofolate to the interior of cells. This protein has a 68% and 79% sequence homology with the FOLR1 and FOL…
TJD11	HiC_scaffold_10	54400000	58300000	55298771	55311416	INPPL1	inositol polyphosphate phosphatase like 1	phosphatidylinositol 3,4,5-trisphosphate 5-phosphatase 2	The protein encoded by this gene is an SH2-containing 5&apos;-inositol phosphatase that is involved in the regulation of insulin function. The encoded protein also plays a role in the regulation of epidermal growth factor receptor turnover and actin remodelling. Additionally, this gene supports metastatic growth in breast cancer and is a valuable biomarker for breast cancer. [provided by RefSeq, …
TJD11	HiC_scaffold_10	54400000	58300000	55312754	55316746	PHOX2A	paired like homeobox 2A	paired mesoderm homeobox protein 2A	Enables DNA-binding transcription activator activity, RNA polymerase II-specific and sequence-specific double-stranded DNA binding activity. Involved in oculomotor nerve formation and trochlear nerve formation. Acts upstream of or within nervous system development; regulation of respiratory gaseous exchange; and regulation of transcription by RNA polymerase II. Located in nucleus. Is expressed in…
TJD11	HiC_scaffold_10	54400000	58300000	55346635	55488588	CLPB	ClpB family mitochondrial disaggregase	mitochondrial disaggregase	clpB is required for growth below 8C, which is enabled by transgenic Oleispira antarctica Cpn10/60. [More information is available at EcoGene: EG10157]. ClpB belongs to the superfamily of AAA+ (&quot;ATPase associated with a variety of cellular activities&quot;) proteins. [More information is available at EcoCyc: EG10157].
TJD11	HiC_scaffold_10	54400000	58300000	55560347	55651375	PDE2A	phosphodiesterase 2A	cGMP-dependent 3&apos;,5&apos;-cyclic phosphodiesterase	Enables several functions, including 3&apos;,5&apos;-cyclic-nucleotide phosphodiesterase activity; anion binding activity; and metal ion binding activity. Involved in several processes, including cellular response to cytokine stimulus; regulation of signal transduction; and regulation of vascular permeability. Located in several cellular components, including cytosol; mitochondrial membrane; and …
TJD11	HiC_scaffold_10	54400000	58300000	55725283	55754330	STARD10	StAR related lipid transfer domain containing 10	START domain-containing protein 10	Predicted to enable lipid binding activity. Predicted to be involved in lipid transport. Predicted to act upstream of or within bile acid secretion and positive regulation of peroxisome proliferator activated receptor signaling pathway. Located in cytosol. [provided by Alliance of Genome Resources, Jul 2025]
TJD11	HiC_scaffold_10	54400000	58300000	55774849	55788612	ATG16L2	autophagy related 16 like 2	protein Atg16l2	Predicted to be involved in autophagosome assembly. Predicted to act upstream of or within negative stranded viral RNA replication. Located in nucleoplasm. Part of Atg12-Atg5-Atg16 complex. [provided by Alliance of Genome Resources, Jul 2025]
TJD11	HiC_scaffold_10	54400000	58300000	55796980	56082702	FCHSD2	FCH and double SH3 domains 2	F-BAR and double SH3 domains protein 2	Enables phosphatidylinositol-3,4,5-trisphosphate binding activity and phosphatidylinositol-3,4-bisphosphate binding activity. Involved in clathrin-dependent endocytosis and positive regulation of Arp2/3 complex-mediated actin nucleation. Located in clathrin-coated pit and plasma membrane. [provided by Alliance of Genome Resources, Jul 2025]
TJD11	HiC_scaffold_10	54400000	58300000	56168804	56169937	P2RY2	purinergic receptor P2Y2	P2Y purinoceptor 2	Predicted to enable A1 adenosine receptor binding activity; ATP binding activity; and G protein-coupled UTP receptor activity. Acts upstream of or within positive regulation of mucus secretion. Predicted to be located in apical plasma membrane; basolateral plasma membrane; and early endosome. Predicted to be active in glutamatergic synapse and presynaptic active zone membrane. Is expressed in lun…
TJD11	HiC_scaffold_10	54400000	58300000	56195205	56228705	P2RY6	pyrimidinergic receptor P2Y6	P2Y purinoceptor 6	Enables G protein-coupled UDP receptor activity. Acts upstream of or within cellular response to prostaglandin E stimulus and transepithelial chloride transport. Predicted to be located in apical plasma membrane and basolateral plasma membrane. Predicted to be active in plasma membrane. Is expressed in dermomyotome and musculature. Orthologous to human P2RY6 (pyrimidinergic receptor P2Y6). [provi…
TJD11	HiC_scaffold_10	54400000	58300000	56237394	56291696	ARHGEF17	Rho guanine nucleotide exchange factor 17	rho guanine nucleotide exchange factor 17	Enables guanyl-nucleotide exchange factor activity. Acts upstream of or within actin cytoskeleton organization. Predicted to be located in cytosol. Predicted to be active in cytoplasm. [provided by Alliance of Genome Resources, Jul 2025]
TJD11	HiC_scaffold_10	54400000	58300000	56296303	56316169	RELT	RELT TNF receptor	tumor necrosis factor receptor superfamily member 19L	The protein encoded by this gene is a member of the TNF-receptor superfamily. This receptor is especially abundant in hematologic tissues. It has been shown to activate the NF-kappaB pathway and selectively bind TNF receptor-associated factor 1 (TRAF1). This receptor is capable of stimulating T-cell proliferation in the presence of CD3 signaling, which suggests its regulatory role in immune respo…
TJD11	HiC_scaffold_10	54400000	58300000	56327489	56391012	FAM168A	family with sequence similarity 168 member A	protein FAM168A	Involved in positive regulation of base-excision repair. [provided by Alliance of Genome Resources, Jul 2025]
TJD11	HiC_scaffold_10	54400000	58300000	56558707	56570700	PLEKHB1	pleckstrin homology domain containing B1	pleckstrin homology domain-containing family B member 1	Enables protein homodimerization activity. Predicted to be involved in regulation of cell differentiation. Predicted to be located in Golgi membrane. Predicted to be active in membrane. Is expressed in central nervous system; sensory organ; and skeleton. Orthologous to human PLEKHB1 (pleckstrin homology domain containing B1). [provided by Alliance of Genome Resources, Jul 2025]
TJD11	HiC_scaffold_10	54400000	58300000	56583083	56675010	RAB6A	RAB6A, member RAS oncogene family	ras-related protein Rab-6A	This gene encodes a member of the RAB family, which belongs to the small GTPase superfamily. GTPases of the RAB family bind to various effectors to regulate the targeting and fusion of transport carriers to acceptor compartments. This protein is located at the Golgi apparatus, which regulates trafficking in both a retrograde (from early endosomes and Golgi to the endoplasmic reticulum) and an ant…
TJD11	HiC_scaffold_10	54400000	58300000	56632483	56632986	HMGB1	high mobility group box 1	high mobility group protein B1	This gene encodes a protein that belongs to the High Mobility Group-box superfamily. The encoded non-histone, nuclear DNA-binding protein regulates transcription, and is involved in organization of DNA. This protein plays a role in several cellular processes, including inflammation, cell differentiation and tumor cell migration. Multiple pseudogenes of this gene have been identified. Alternative …
TJD11	HiC_scaffold_10	54400000	58300000	56657515	56658485	BUB3	BUB3 mitotic checkpoint protein	mitotic checkpoint protein BUB3	This gene encodes a protein involved in spindle checkpoint function. The encoded protein contains four WD repeat domains and has sequence similarity with the yeast BUB3 protein. Alternate transcriptional splice variants, encoding different isoforms, have been characterized. [provided by RefSeq, Jul 2008]
TJD11	HiC_scaffold_10	54400000	58300000	56706583	56762397	MRPL48	mitochondrial ribosomal protein L48	large ribosomal subunit protein mL48	Mammalian mitochondrial ribosomal proteins are encoded by nuclear genes and help in protein synthesis within the mitochondrion. Mitochondrial ribosomes (mitoribosomes) consist of a small 28S subunit and a large 39S subunit. They have an estimated 75% protein to rRNA composition compared to prokaryotic ribosomes, where this ratio is reversed. Another difference between mammalian mitoribosomes and …
TJD11	HiC_scaffold_10	54400000	58300000	56771928	56774343	COA4	cytochrome c oxidase assembly factor 4 homolog	cytochrome c oxidase assembly factor 4 homolog, mitochondrial	Involved in mitochondrial cytochrome c oxidase assembly. Located in mitochondrial intermembrane space. Orthologous to human COA4 (cytochrome c oxidase assembly factor 4 homolog). [provided by Alliance of Genome Resources, Jul 2025]
TJD11	HiC_scaffold_10	54400000	58300000	56774436	56813754	PAAF1	proteasomal ATPase associated factor 1	proteasomal ATPase-associated factor 1	This gene encodes a WD repeat-containing protein involved in regulation of association of proteasome components. During HIV infection, the encoded protein is thought to promote provirus transcription through recruitment of the 19S regulatory complex. Alternatively spliced transcript variants encoding multiple isoforms have been observed for this gene. [provided by RefSeq, Jun 2012]
TJD11	HiC_scaffold_10	54400000	58300000	56824717	56838049	DNAJB13	DnaJ heat shock protein family (Hsp40) member B13	dnaJ homolog subfamily B member 13	Predicted to enable protein-folding chaperone binding activity and unfolded protein binding activity. Predicted to be involved in axonemal central apparatus assembly and chaperone cofactor-dependent protein refolding. Located in axoneme; sperm flagellum; and sperm head-tail coupling apparatus. Part of radial spoke. Is expressed in several structures, including brain ventricle and choroid plexus; …
TJD11	HiC_scaffold_10	54400000	58300000	56847074	56849782	UCP2	uncoupling protein 2	dicarboxylate carrier SLC25A8	Mitochondrial uncoupling proteins (UCP) are members of the larger family of mitochondrial anion carrier proteins (MACP). UCPs separate oxidative phosphorylation from ATP synthesis with energy dissipated as heat, also referred to as the mitochondrial proton leak. UCPs facilitate the transfer of anions from the inner to the outer mitochondrial membrane and the return transfer of protons from the ou…
TJD11	HiC_scaffold_10	54400000	58300000	56865298	56871306	UCP3	uncoupling protein 3	putative mitochondrial transporter UCP3	Mitochondrial uncoupling proteins (UCP) are members of the larger family of mitochondrial anion carrier proteins (MACP). UCPs separate oxidative phosphorylation from ATP synthesis with energy dissipated as heat, also referred to as the mitochondrial proton leak. UCPs facilitate the transfer of anions from the inner to the outer mitochondrial membrane and the return transfer of protons from the ou…
TJD11	HiC_scaffold_10	54400000	58300000	56881606	57023061	C2CD3	C2 domain containing 3 centriole elongation regulator	C2 domain-containing protein 3	This gene encodes a protein that functions as a regulator of centriole elongation. Studies of the orthologous mouse protein show that it promotes centriolar distal appendage assembly and is also required for the recruitment of other ciliogenic proteins, including intraflagellar transport proteins. Mutations in this gene cause orofaciodigital syndrome XIV (OFD14), a ciliopathy resulting in malform…
TJD11	HiC_scaffold_10	54400000	58300000	57023684	57086407	PPME1	protein phosphatase methylesterase 1	protein phosphatase methylesterase 1	This gene encodes a protein phosphatase methylesterase localized to the nucleus. The encoded protein acts on the protein phosphatase-2A catalytic subunit and supports the ERK pathway through dephosphorylation of regulatory proteins. It plays a role in malignant glioma progression. Alternative splicing results in multiple transcript variants. [provided by RefSeq, Oct 2012]
TJD11	HiC_scaffold_10	54400000	58300000	57097063	57134625	P4HA3	prolyl 4-hydroxylase subunit alpha 3	prolyl 4-hydroxylase subunit alpha-3	This gene encodes a component of prolyl 4-hydroxylase, a key enzyme in collagen synthesis composed of two identical alpha subunits and two beta subunits. The encoded protein is one of several different types of alpha subunits and provides the major part of the catalytic site of the active enzyme. In collagen and related proteins, prolyl 4-hydroxylase catalyzes the formation of 4-hydroxyproline th…
TJD11	HiC_scaffold_10	54400000	58300000	57156328	57205055	PGM2L1	phosphoglucomutase 2 like 1	glucose 1,6-bisphosphate synthase	Enables glucose-1,6-bisphosphate synthase activity. Predicted to be involved in glucose metabolic process. Predicted to be located in cytosol. [provided by Alliance of Genome Resources, Jul 2025]
TJD11	HiC_scaffold_10	54400000	58300000	57247459	57247758	KCNE3	potassium voltage-gated channel subfamily E regulatory subunit 3	potassium voltage-gated channel subfamily E member 3	Voltage-gated potassium (Kv) channels represent the most complex class of voltage-gated ion channels from both functional and structural standpoints. Their diverse functions include regulating neurotransmitter release, heart rate, insulin secretion, neuronal excitability, epithelial electrolyte transport, smooth muscle contraction, and cell volume. This gene encodes a member of the potassium chan…
TJD11	HiC_scaffold_10	54400000	58300000	57270245	57271461	LIPT2	lipoyl(octanoyl) transferase 2	octanoyl-[acyl-carrier-protein]:protein N-octanoyltransferase LIPT2, mitochondrial	This gene encodes a mitochondrial protein that catalyzes the transfer of octanoic acid to lipoate-dependent enzymes such as octanoyl-ACP. Alternative splicing results in multiple transcript variants. [provided by RefSeq, Aug 2016]
TJD11	HiC_scaffold_10	54400000	58300000	57322177	57367752	POLD3	DNA-directed DNA polymerase	DNA-directed DNA polymerase	This gene encodes the 66-kDa subunit of DNA polymerase delta. DNA polymerase delta possesses both polymerase and 3&apos; to 5&apos; exonuclease activity and plays a critical role in DNA replication and repair. The encoded protein plays a role in regulating the activity of DNA polymerase delta through interactions with other subunits and the processivity cofactor proliferating cell nuclear antigen…
TJD11	HiC_scaffold_10	54400000	58300000	57418453	57447638	CHRDL2	chordin like 2	chordin-like protein 2	This gene encodes a member of the chordin family of proteins. Chordin family members are secreted proteins that share a cysteine-rich pro-collagen repeat domain and associate with members of the transforming growth factor beta superfamily. In vitro assays demonstrate a direct interaction between the encoded protein and human activin A. This gene is expressed in many tissues including osteoblasts,…
TJD11	HiC_scaffold_10	54400000	58300000	57461801	57540644	RNF169	ring finger protein 169	E3 ubiquitin-protein ligase RNF169	Enables K63-linked polyubiquitin modification-dependent protein binding activity; nucleosome binding activity; and ubiquitin-modified histone reader activity. Involved in double-strand break repair via homologous recombination and negative regulation of double-strand break repair. Located in cytosol; nuclear lumen; and site of double-strand break. [provided by Alliance of Genome Resources, Jul 20…
TJD11	HiC_scaffold_10	54400000	58300000	57549749	57609111	XRRA1	X-ray radiation resistance associated 1	X-ray radiation resistance-associated protein 1	Involved in response to X-ray. Located in cytoplasm and nuclear body. [provided by Alliance of Genome Resources, Jul 2025]
TJD11	HiC_scaffold_10	54400000	58300000	57615338	57638843	SPCS2	signal peptidase complex subunit 2	signal peptidase complex subunit 2	Predicted to enable peptidase activity. Involved in signal peptide processing. Located in endoplasmic reticulum membrane. Part of signal peptidase complex. [provided by Alliance of Genome Resources, Jul 2025]
TJD11	HiC_scaffold_10	54400000	58300000	57649189	57661599	NEU3	neuraminidase 3	sialidase-3	This gene product belongs to a family of glycohydrolytic enzymes which remove sialic acid residues from glycoproteins and glycolipids. It is localized in the plasma membrane, and its activity is specific for gangliosides. It may play a role in modulating the ganglioside content of the lipid bilayer. [provided by RefSeq, Jul 2008]
TJD11	HiC_scaffold_10	54400000	58300000	57689244	57690215	OR2AT4	olfactory receptor family 2 subfamily AT member 4	olfactory receptor 2AT4|olfactory receptor OR11-265 pseudogene	Olfactory receptors interact with odorant molecules in the nose, to initiate a neuronal response that triggers the perception of a smell. The olfactory receptor proteins are members of a large family of G-protein-coupled receptors (GPCR) arising from single coding-exon genes. Olfactory receptors share a 7-transmembrane domain structure with many neurotransmitter and hormone receptors and are resp…
TJD11	HiC_scaffold_10	54400000	58300000	57723641	57767038	SLCO2B1	solute carrier organic anion transporter family member 2B1	solute carrier organic anion transporter family member 2B1	This locus encodes a member of the organic anion-transporting polypeptide family of membrane proteins. The protein encoded by this locus may function in regulation of placental uptake of sulfated steroids. Alternatively spliced transcript variants have been described. [provided by RefSeq, Nov 2010]
TJD11	HiC_scaffold_10	54400000	58300000	57800465	57801634	TPBGL	trophoblast glycoprotein like	trophoblast glycoprotein-like	Acts upstream of or within convergent extension involved in axis elongation; regionalization; and regulation of Wnt signaling pathway. Located in plasma membrane. Is expressed in several structures, including anterior neural keel; forebrain midbrain boundary neural rod; margin; nervous system; and neural plate. Orthologous to human TPBG (trophoblast glycoprotein). [provided by Alliance of Genome …
TJD11	HiC_scaffold_10	54400000	58300000	57818569	57886956	ARRB1	arrestin beta 1	beta-arrestin-1	Members of arrestin/beta-arrestin protein family are thought to participate in agonist-mediated desensitization of G-protein-coupled receptors and cause specific dampening of cellular responses to stimuli such as hormones, neurotransmitters, or sensory signals. Arrestin beta 1 is a cytosolic protein and acts as a cofactor in the beta-adrenergic receptor kinase (BARK) mediated desensitization of b…
TJD11	HiC_scaffold_10	54400000	58300000	57922398	57927498	RPS3	ribosomal protein S3	small ribosomal subunit protein uS3	Ribosomes, the organelles that catalyze protein synthesis, consist of a small 40S subunit and a large 60S subunit. Together these subunits are composed of 4 RNA species and approximately 80 structurally distinct proteins. This gene encodes a ribosomal protein that is a component of the 40S subunit, where it forms part of the domain where translation is initiated. The protein belongs to the S3P fa…
TJD11	HiC_scaffold_10	54400000	58300000	57939514	57947011	KLHL35	kelch like family member 35	kelch-like protein 35	This gene encodes a member of the kelch-related family of actin-binding proteins. The encoded protein plays a role in the oxidative stress response as a regulator of the transcription factor Nrf2, and expression of this gene may play a role in malignant transformation. Alternatively spliced transcript variants encoding multiple isoforms have been observed for this gene. [provided by RefSeq, Feb 2…
TJD11	HiC_scaffold_10	54400000	58300000	57953193	57993965	GDPD5	glycerophosphodiester phosphodiesterase domain containing 5	glycerophosphodiester phosphodiesterase domain-containing protein 5	Enables glycerophosphocholine phosphodiesterase activity. Involved in negative regulation of Notch signaling pathway; positive regulation of cell cycle; and positive regulation of neuron differentiation. Acts upstream of or within neuron differentiation and regulation of timing of cell differentiation. Located in several cellular components, including axon; neuronal cell body; and perinuclear end…
TJD11	HiC_scaffold_10	54400000	58300000	58069832	58073748	SERPINH1	serpin family H member 1	serpin H1	This gene encodes a member of the serpin superfamily of serine proteinase inhibitors. The encoded protein is localized to the endoplasmic reticulum and plays a role in collagen biosynthesis as a collagen-specific molecular chaperone. Autoantibodies to the encoded protein have been found in patients with rheumatoid arthritis. Expression of this gene may be a marker for cancer, and nucleotide polym…
TJD11	HiC_scaffold_10	54400000	58300000	58088008	58161188	MAP6	microtubule associated protein 6	microtubule-associated protein 6	Enables microtubule binding activity. Predicted to be involved in several processes, including axonal transport of mitochondrion; dendrite morphogenesis; and positive regulation of axonogenesis. Predicted to be located in several cellular components, including Golgi apparatus; perinuclear region of cytoplasm; and secretory vesicle. Predicted to be active in several cellular components, including …
TJD11	HiC_scaffold_10	54400000	58300000	58195987	58200048	MOGAT2	monoacylglycerol O-acyltransferase 2	2-acylglycerol O-acyltransferase 2	The protein encoded by this gene is an enzyme that catalyzes the synthesis of diacylglycerol from 2-monoacylglycerol and fatty acyl-CoA. The encoded protein is important in the uptake of dietary fat by the small intestine. This protein forms a complex with diacylglycerol O-acyltransferase 2 in the endoplasmic reticulum, and this complex catalyzes the synthesis of triacylglycerol. [provided by Ref…
TJD11	HiC_scaffold_10	54400000	58300000	58240958	58271285	DGAT2	diacylglycerol O-acyltransferase 2	diacylglycerol O-acyltransferase 2	Enables 2-acylglycerol O-acyltransferase activity; diacylglycerol O-acyltransferase activity; and protein homodimerization activity. Involved in several processes, including acylglycerol biosynthetic process; cellular response to oleic acid; and cholesterol homeostasis. Located in endoplasmic reticulum membrane and perinuclear region of cytoplasm. Colocalizes with lipid droplet and mitochondrion.…
TJD11	HiC_scaffold_10	54400000	58300000	58286087	58579385	UVRAG	UV radiation resistance associated	UV radiation resistance-associated gene protein	This gene complements the ultraviolet sensitivity of xeroderma pigmentosum group C cells and encodes a protein with a C2 domain. The protein activates the Beclin1-PI(3)KC3 complex, promoting autophagy and suppressing the proliferation and tumorigenicity of human colon cancer cells. Chromosomal aberrations involving this gene are associated with left-right axis malformation and mutations in this g…
TJD12	HiC_scaffold_10	58500000	60000000	58286087	58579385	UVRAG	UV radiation resistance associated	UV radiation resistance-associated gene protein	This gene complements the ultraviolet sensitivity of xeroderma pigmentosum group C cells and encodes a protein with a C2 domain. The protein activates the Beclin1-PI(3)KC3 complex, promoting autophagy and suppressing the proliferation and tumorigenicity of human colon cancer cells. Chromosomal aberrations involving this gene are associated with left-right axis malformation and mutations in this g…
TJD12	HiC_scaffold_10	58500000	60000000	58621445	58637244	WNT11	Wnt family member 11	protein Wnt-11	Predicted to enable enzyme activator activity and signaling receptor binding activity. Involved in heart development. Acts upstream of or within several processes, including Wnt signaling pathway; circulatory system development; and negative regulation of cell population proliferation. Located in extracellular matrix and extracellular region. Is expressed in several structures, including alimenta…
TJD12	HiC_scaffold_10	58500000	60000000	58762222	58784517	Prkrir	THAP domain containing 12	52 kDa repressor of the inhibitor of the protein kinase|58 kDa interferon-induced protein kinase-interacting protein|P58IPK-regulatory protein|THAP domain-containing protein 0|THAP domain-containing protein 12|death-associated protein 4|inhibitor of protein kinase PKR|p58IPK-interacting protein|protein-kinase, interferon-inducible double stranded RNA dependent inhibitor, repressor of (P58 repress…	Predicted to enable several functions, including DNA binding activity; protein dimerization activity; and zinc ion binding activity. Predicted to be involved in negative regulation of cell population proliferation and signal transduction. Predicted to be located in nucleus. [provided by Alliance of Genome Resources, Jul 2025]
TJD12	HiC_scaffold_10	58500000	60000000	58785521	58786153	GVQW3	GVQW motif containing 3	protein GVQW3	DISCONTINUED: This record has been withdrawn by NCBI staff. This record represented a gene that is not currently annotated by NCBI.
TJD12	HiC_scaffold_10	58500000	60000000	58844209	58927578	C11orf30	EMSY transcriptional repressor, BRCA2 interacting	BRCA2-interacting transcriptional repressor EMSY|EMSY, BRCA2 interacting transcriptional repressor|protein EMSY	Predicted to enable identical protein binding activity. Predicted to be involved in DNA repair; chromatin organization; and regulation of DNA-templated transcription. Located in nucleoplasm. [provided by Alliance of Genome Resources, Jul 2025]
TJD12	HiC_scaffold_10	58500000	60000000	59013758	59020163	LRRC32	leucine rich repeat containing 32	transforming growth factor beta activator LRRC32	This gene encodes a type I membrane protein which contains 20 leucine-rich repeats. Alterations in the chromosomal region 11q13-11q14 are involved in several pathologies. [provided by RefSeq, Jul 2008]
TJD12	HiC_scaffold_10	58500000	60000000	59141088	59148028	TSKU	tsukushi, small leucine rich proteoglycan	tsukushi	Enables transforming growth factor beta binding activity. Involved in several processes, including cholesterol efflux; cholesterol homeostasis; and neuron projection development. Acts upstream of or within several processes, including ciliary body morphogenesis; negative regulation of Wnt signaling pathway; and telencephalon development. Located in extracellular space. Is expressed in several str…
TJD12	HiC_scaffold_10	58500000	60000000	59199421	59362385	ACER3	alkaline ceramidase 3	alkaline ceramidase 3	Enables N-acylsphingosine amidohydrolase activity; calcium ion binding activity; and zinc ion binding activity. Involved in several processes, including myelination; positive regulation of cell population proliferation; and sphingolipid metabolic process. Located in Golgi membrane and endoplasmic reticulum membrane. Biomarker of hepatocellular carcinoma and metabolic dysfunction-associated steato…
TJD12	HiC_scaffold_10	58500000	60000000	59409214	59443633	CAPN5	calpain 5	calpain-5	Calpains are calcium-dependent cysteine proteases involved in signal transduction in a variety of cellular processes. A functional calpain protein consists of an invariant small subunit and 1 of a family of large subunits. CAPN5 is one of the large subunits. Unlike some of the calpains, CAPN5 and CAPN6 lack a calmodulin-like domain IV. Because of the significant similarity to Caenorhabditis elega…
TJD12	HiC_scaffold_10	58500000	60000000	59421836	59422327	OMP	olfactory marker protein	olfactory marker protein	Predicted to enable peptide binding activity. Acts upstream of or within neurogenesis and sensory perception of smell. Located in several cellular components, including axon; cytosol; and neuronal cell body. Is expressed in several structures, including brain; eye; genitourinary system; intestine; and olfactory system. Orthologous to human OMP (olfactory marker protein). [provided by Alliance of …
TJD12	HiC_scaffold_10	58500000	60000000	59462372	59533743	MYO7A	myosin VIIA	unconventional myosin-VIIa	Enables protein domain specific binding activity. Involved in protein localization. Acts upstream of or within several processes, including inner ear development; phagolysosome assembly; and pigment granule transport. Located in several cellular components, including melanosome; photoreceptor connecting cilium; and stereocilium base. Is active in stereocilium. Is expressed in central nervous syst…
TJD12	HiC_scaffold_10	58500000	60000000	59682512	59749037	PAK1	p21 (RAC1) activated kinase 1	serine/threonine-protein kinase PAK 1	This gene encodes a family member of serine/threonine p21-activating kinases, known as PAK proteins. These proteins are critical effectors that link RhoGTPases to cytoskeleton reorganization and nuclear signaling, and they serve as targets for the small GTP binding proteins Cdc42 and Rac. This specific family member regulates cell motility and morphology. Mutations in this gene have been associat…
TJD12	HiC_scaffold_10	58500000	60000000	59919632	59932228	AQP11	aquaporin 11	aquaporin-11	Enables glycerol channel activity; hydrogen peroxide channel activity; and water channel activity. Involved in several processes, including glycerol transmembrane transport; hydrogen peroxide transmembrane transport; and intracellular water homeostasis. Located in cell surface; endoplasmic reticulum; and plasma membrane. [provided by Alliance of Genome Resources, Jul 2025]
TJD12	HiC_scaffold_10	58500000	60000000	59945717	59965344	CLNS1A	chloride nucleotide-sensitive channel 1A	methylosome subunit pICln	This gene encodes a protein that functions in multiple regulatory pathways. The encoded protein complexes with numerous cytosolic proteins and performs diverse functions including regulation of small nuclear ribonucleoprotein biosynthesis, platelet activation and cytoskeletal organization. The protein is also found associated with the plasma membrane where it functions as a chloride current regul…
TJD12	HiC_scaffold_10	58500000	60000000	59984040	60139915	RSF1	remodeling and spacing factor 1	remodeling and spacing factor 1	This gene encodes a nuclear protein that interacts with hepatitis B virus X protein (HBX) and facilitates transcription of hepatitis B virus genes by the HBX transcription activator, suggesting a role for this interaction in the virus life cycle. This protein also interacts with SNF2H protein to form the RSF chromatin-remodeling complex, where the SNF2H subunit functions as the nucleosome-depende…
TJD13	HiC_scaffold_13	44400000	45900000	44640732	44643163	IZUMO3	IZUMO family member 3	izumo sperm-egg fusion protein 3	Predicted to enable protein homodimerization activity. Predicted to be involved in acrosome assembly. Predicted to be located in inner acrosomal membrane. [provided by Alliance of Genome Resources, Jul 2025]
TJD13	HiC_scaffold_13	44400000	45900000	45269155	45339493	ELAVL2	ELAV like RNA binding protein 2	ELAV-like protein 2	In humans, the ELAV like RNA binding protein gene family has four members (ELAVL1-4). ELAVL RNA binding proteins recognize AU-rich elements in the 3&apos; UTRs of gene transcripts and thereby regulate gene expression post-transcriptionally. The protein encoded by this gene binds to several 3&apos; UTRs, including its own and also that of FOS, ID, and POU5F1. This gene encodes ELAVL2 and, like ELA…
TJD14	HiC_scaffold_13	46200000	47400000	46326864	46331684	DMRTA1	DMRT like family A1	doublesex- and mab-3-related transcription factor A1	Enables identical protein binding activity and sequence-specific DNA binding activity. Acts upstream of or within male mating behavior and ovarian follicle development. Predicted to be active in nucleus. Is expressed in several structures, including central nervous system; dorsal root ganglion; genitourinary system; gut; and liver. Orthologous to human DMRTA1 (DMRT like family A1). [provided by A…
TJD14	HiC_scaffold_13	46200000	47400000	46651612	46654539	CDKN2B	cyclin dependent kinase inhibitor 2B	cyclin-dependent kinase 4 inhibitor B	This gene lies adjacent to the tumor suppressor gene CDKN2A in a region that is frequently mutated and deleted in a wide variety of tumors. This gene encodes a cyclin-dependent kinase inhibitor, which forms a complex with CDK4 or CDK6, and prevents the activation of the CDK kinases, thus the encoded protein functions as a cell growth regulator that controls cell cycle G1 progression. The expressi…
TJD14	HiC_scaffold_13	46200000	47400000	46686363	46692480	CDKN2A	cyclin dependent kinase inhibitor 2A	cyclin-dependent kinase inhibitor 2A|CDK4 inhibitor p16-INK4|CDKN2A/ARF Intron 2 lncRNA|alternative reading frame|cell cycle negative regulator beta|cyclin-dependent kinase 4 inhibitor A|cyclin-dependent kinase inhibitor 2A (melanoma, p16, inhibits CDK4)|inhibitor of cdk4 A|multiple tumor suppressor 1|multiple tumour suppressor 1	This gene generates several transcript variants which differ in their first exons. At least three alternatively spliced variants encoding distinct proteins have been reported, two of which encode structurally related isoforms known to function as inhibitors of CDK4 kinase. The remaining transcript includes an alternate first exon located 20 Kb upstream of the remainder of the gene; this transcrip…
TJD14	HiC_scaffold_13	46200000	47400000	46717031	46760130	MTAP	methylthioadenosine phosphorylase	S-methyl-5&apos;-thioadenosine phosphorylase	This gene encodes an enzyme that plays a major role in polyamine metabolism and is important for the salvage pathway of both adenine and methionine. The encoded enzyme is deficient in many cancers. Multiple alternatively spliced transcript variants have been described for this gene. [provided by RefSeq, Sep 2021]
TJD14	HiC_scaffold_13	46200000	47400000	47039330	47039935	IFNE	interferon epsilon	interferon epsilon	Predicted to enable cytokine activity and type I interferon receptor binding activity. Predicted to be involved in several processes, including defense response to other organism; lymphocyte activation involved in immune response; and positive regulation of receptor signaling pathway via JAK-STAT. Predicted to be located in extracellular region. Predicted to be active in extracellular space. [pro…
TJD14	HiC_scaffold_13	46200000	47400000	47111213	47113066	KLHL9	kelch like family member 9	kelch-like protein 9	This gene encodes a protein that belongs to the kelch repeat-containing family, and contains an N-terminal BTB/POZ domain, a BACK domain and six C-terminal kelch repeats. The encoded protein is a component of a complex with cullin 3-based E3 ligase, which plays a role in mitosis. This protein complex is a cell cycle regulator, and functions in the organization and integrity of the spindle midzone…
TJD14	HiC_scaffold_13	46200000	47400000	47129968	47130564	IFNA5	interferon alpha 5	interferon alpha-5|interferon alpha-61|interferon alpha-G	Predicted to enable cytokine activity and type I interferon receptor binding activity. Predicted to be involved in several processes, including lymphocyte activation involved in immune response; response to exogenous dsRNA; and type I interferon-mediated signaling pathway. Predicted to be located in extracellular region. Predicted to be active in extracellular space. [provided by Alliance of Geno…
TJD14	HiC_scaffold_13	46200000	47400000	47201327	47201887	IFNB1	interferon beta 1	interferon beta	This gene encodes a cytokine that belongs to the interferon family of signaling proteins, which are released as part of the innate immune response to pathogens. The protein encoded by this gene belongs to the type I class of interferons, which are important for defense against viral infections. In addition, type I interferons are involved in cell differentiation and anti-tumor defenses. Following…
TJD14	HiC_scaffold_13	46200000	47400000	47241483	47278400	PTPLAD2	3-hydroxyacyl-CoA dehydratase 4	very-long-chain (3R)-3-hydroxyacyl-CoA dehydratase 4|protein tyrosine phosphatase-like A domain containing 2|protein tyrosine phosphatase-like protein PTPLAD2|protein-tyrosine phosphatase-like A domain-containing protein 2|very-long-chain (3R)-3-hydroxyacyl-[acyl-carrier protein] dehydratase 4	Enables enzyme binding activity and very-long-chain (3R)-3-hydroxyacyl-CoA dehydratase activity. Involved in fatty acid elongation and very long-chain fatty acid biosynthetic process. Located in endoplasmic reticulum. [provided by Alliance of Genome Resources, Jul 2025]
TJD14	HiC_scaffold_13	46200000	47400000	47286915	47556455	FOCAD	focadhesin	focadhesin	Predicted to be involved in regulation of post-transcriptional gene silencing. Located in cytosol and focal adhesion. [provided by Alliance of Genome Resources, Jul 2025]
TJD15	HiC_scaffold_13	48600000	50400000	48617933	48649800	ACER2	alkaline ceramidase 2	alkaline ceramidase 2	The sphingolipid metabolite sphingosine-1-phosphate promotes cell proliferation and survival, whereas its precursor, sphingosine, has the opposite effect. The ceramidase ACER2 hydrolyzes very long chain ceramides to generate sphingosine (Xu et al., 2006 [PubMed 16940153]).[supplied by OMIM, Jul 2010]
TJD15	HiC_scaffold_13	48600000	50400000	48674651	48678758	RPS6	ribosomal protein S6	small ribosomal subunit protein eS6	Ribosomes, the organelles that catalyze protein synthesis, consist of a small 40S subunit and a large 60S subunit. Together these subunits are composed of 4 RNA species and approximately 80 structurally distinct proteins. This gene encodes a cytoplasmic ribosomal protein that is a component of the 40S subunit. The protein belongs to the S6E family of ribosomal proteins. It is the major substrate …
TJD15	HiC_scaffold_13	48600000	50400000	48681864	48776787	DENND4C	DENN domain containing 4C	DENN domain-containing protein 4C	Enables guanyl-nucleotide exchange factor activity. Predicted to be involved in cellular response to insulin stimulus; protein localization to plasma membrane; and regulation of Rab protein signal transduction. Located in Golgi apparatus and cytosol. [provided by Alliance of Genome Resources, Jul 2025]
TJD15	HiC_scaffold_13	48600000	50400000	48890735	48906580	PLIN2	perilipin 2	perilipin-2	The protein encoded by this gene belongs to the perilipin family, members of which coat intracellular lipid storage droplets. This protein is associated with the lipid globule surface membrane material, and maybe involved in development and maintenance of adipose tissue. However, it is not restricted to adipocytes as previously thought, but is found in a wide range of cultured cell lines, includi…
TJD15	HiC_scaffold_13	48600000	50400000	48910466	48951645	HAUS6	HAUS augmin like complex subunit 6	HAUS augmin-like complex subunit 6	The protein encoded by this gene is a subunit of the augmin complex. The augmin complex plays a role in microtubule attachment to the kinetochore and central spindle formation. This protein may have a role in efficient chromosome congression and segregation by promoting microtubule-dependent microtubule amplification. Pseudogenes of this gene are located on chromosomes 7 and 20. Alternative splic…
TJD15	HiC_scaffold_13	48600000	50400000	48957238	48958179	RRAGA	Ras related GTP binding A	ras-related GTP-binding protein A	Enables several functions, including GTP binding activity; protein dimerization activity; and ubiquitin protein ligase binding activity. Involved in several processes, including cellular response to amino acid starvation; positive regulation of TORC1 signaling; and tumor necrosis factor-mediated signaling pathway. Located in GATOR1 complex; lysosome; and nucleoplasm. Part of FNIP-folliculin RagC/…
TJD15	HiC_scaffold_13	48600000	50400000	49100405	49492498	ADAMTSL1	ADAMTS like 1	ADAMTS-like protein 1	This gene encodes a secreted protein and member of the ADAMTS (a disintegrin and metalloproteinase with thrombospondin motif) family. This protein lacks the metalloproteinase and disintegrin-like domains, which are typical of the ADAMTS family, but contains other ADAMTS domains, including the thrombospondin type 1 motif. This protein may have important functions in the extracellular matrix. Alter…
TJD15	HiC_scaffold_13	48600000	50400000	49645696	49646166	RpL23A	ribosomal protein L23a	large ribosomal subunit protein uL23	Ribosomes, the organelles that catalyze protein synthesis, consist of a small 40S subunit and a large 60S subunit. Together these subunits are composed of 4 RNA species and approximately 80 structurally distinct proteins. This gene encodes a ribosomal protein that is a component of the 60S subunit. The protein belongs to the L23P family of ribosomal proteins. It is located in the cytoplasm. The p…
TJD15	HiC_scaffold_13	48600000	50400000	50119626	50327173	SH3GL2	SH3 domain containing GRB2 like 2, endophilin A1	endophilin-A1	Enables identical protein binding activity. Involved in negative regulation of blood-brain barrier permeability; negative regulation of gene expression; and negative regulation of signal transduction. Located in perinuclear region of cytoplasm. [provided by Alliance of Genome Resources, Jul 2025]
TJD15	HiC_scaffold_13	48600000	50400000	50389500	50664363	CNTLN	centlein	centlein	Enables protein domain specific binding activity; protein kinase binding activity; and protein-macromolecule adaptor activity. Involved in centriole-centriole cohesion and protein localization to organelle. Located in cytosol; microtubule organizing center; and nucleoplasm. [provided by Alliance of Genome Resources, Apr 2025]
TJD16	HiC_scaffold_16	13200000	17500000	13261264	13262226	OR1D5	olfactory receptor family 1 subfamily D member 5	olfactory receptor 1D5|olfactory receptor 17-31|olfactory receptor OR17-2	Olfactory receptors interact with odorant molecules in the nose, to initiate a neuronal response that triggers the perception of a smell. The olfactory receptor proteins are members of a large family of G-protein-coupled receptors (GPCR) arising from single coding-exon genes. Olfactory receptors share a 7-transmembrane domain structure with many neurotransmitter and hormone receptors and are resp…
TJD16	HiC_scaffold_16	13200000	17500000	13329892	13330821	OR1A1	olfactory receptor family 1 subfamily A member 1	olfactory receptor 1A1|olfactory receptor 17-7|olfactory receptor OR17-11	Olfactory receptors interact with odorant molecules in the nose, to initiate a neuronal response that triggers the perception of a smell. The olfactory receptor proteins are members of a large family of G-protein-coupled receptors (GPCR) arising from single coding-exon genes. Olfactory receptors share a 7-transmembrane domain structure with many neurotransmitter and hormone receptors and are resp…
TJD16	HiC_scaffold_16	13200000	17500000	13391236	13392186	OR1E2	olfactory receptor family 1 subfamily E member 2	olfactory receptor 1E2|olfactory receptor 17-93/17-135/17-136|olfactory receptor 1E4|olfactory receptor OR17-17|olfactory receptor OR17-3|olfactory receptor, family 1, subfamily E, member 4|olfactory receptor, family 1, subfamily E, member 7	Olfactory receptors interact with odorant molecules in the nose, to initiate a neuronal response that triggers the perception of a smell. The olfactory receptor proteins are members of a large family of G-protein-coupled receptors (GPCR) arising from single coding-exon genes. Olfactory receptors share a 7-transmembrane domain structure with many neurotransmitter and hormone receptors and are resp…
TJD16	HiC_scaffold_16	13200000	17500000	13465627	13647637	RAP1GAP2	RAP1 GTPase activating protein 2	rap1 GTPase-activating protein 2	This gene encodes a GTPase-activating protein that activates the small guanine-nucleotide-binding protein Rap1 in platelets. The protein interacts with synaptotagmin-like protein 1 and Rab27 and regulates secretion of dense granules from platelets at sites of endothelial damage. Multiple transcript variants encoding different isoforms have been found for this gene. [provided by RefSeq, Sep 2009]
TJD16	HiC_scaffold_16	13200000	17500000	13724235	13743611	CLUH	CLUH binding protein of NUMT mRNA	clustered mitochondria protein homolog	Enables mRNA binding activity. Involved in intracellular distribution of mitochondria and mitochondrion organization. Located in cytoplasm. [provided by Alliance of Genome Resources, Jul 2025]
TJD16	HiC_scaffold_16	13200000	17500000	13752935	13797167	PAFAH1B1	platelet activating factor acetylhydrolase 1b regulatory subunit 1	platelet-activating factor acetylhydrolase IB subunit beta	This locus was identified as encoding a gene that when mutated or lost caused the lissencephaly associated with Miller-Dieker lissencephaly syndrome. This gene encodes the non-catalytic alpha subunit of the intracellular Ib isoform of platelet-activating factor acteylhydrolase, a heterotrimeric enzyme that specifically catalyzes the removal of the acetyl group at the SN-2 position of platelet-act…
TJD16	HiC_scaffold_16	13200000	17500000	13922771	13993758	METTL16	methyltransferase 16, RNA N6-adenosine	RNA N(6)-adenosine-methyltransferase METTL16	Enables RNA binding activity and RNA methyltransferase activity. Involved in RNA processing and regulation of mRNA metabolic process. Located in cytoplasm and nucleus. [provided by Alliance of Genome Resources, Jul 2025]
TJD16	HiC_scaffold_16	13200000	17500000	14009632	14022431	MNT	MAX network transcriptional repressor	max-binding protein MNT	Enables protein heterodimerization activity and sequence-specific DNA binding activity. Involved in negative regulation of cell growth; negative regulation of transcription by RNA polymerase II; and regulation of cell cycle. Located in nucleus. Is expressed in several structures, including epithelium; ganglia; head epidermis primordium; imaginal disc; and presumptive embryonic/larval system. Orth…
TJD16	HiC_scaffold_16	13200000	17500000	14028134	14062404	SGSM2	small G protein signaling modulator 2	small G protein signaling modulator 2	The protein encoded by this gene is a GTPase activator with activity towards RAB32 and RAB33B, which are regulators of membrane trafficking. The encoded protein inactivates RAB32 and can bind RAB9A-GTP, a protein required for RAB32 activation. [provided by RefSeq, Oct 2016]
TJD16	HiC_scaffold_16	13200000	17500000	14063676	14074092	TSR1	TSR1 ribosome maturation factor	pre-rRNA-processing protein TSR1 homolog	Enables RNA binding activity. Predicted to be involved in endonucleolytic cleavage of tricistronic rRNA transcript (SSU-rRNA, 5.8S rRNA, LSU-rRNA) and maturation of SSU-rRNA from tricistronic rRNA transcript (SSU-rRNA, 5.8S rRNA, LSU-rRNA). Predicted to be located in nucleolus. [provided by Alliance of Genome Resources, Jul 2025]
TJD16	HiC_scaffold_16	13200000	17500000	14074434	14080645	SRR	serine racemase	serine racemase	Enables several functions, including amino-acid racemase activity; anion binding activity; and identical protein binding activity. Acts upstream of or within D-serine biosynthetic process and L-serine metabolic process. Predicted to be located in apical part of cell and neuronal cell body. Predicted to be active in cytoplasm. Is expressed in facial bone primordium and nervous system. Used to stud…
TJD16	HiC_scaffold_16	13200000	17500000	14094759	14331042	SMG6	SMG6 nonsense mediated mRNA decay factor	telomerase-binding protein EST1A	This gene encodes a component of the telomerase ribonucleoprotein complex responsible for the replication and maintenance of chromosome ends. The encoded protein also plays a role in the nonsense-mediated mRNA decay (NMD) pathway, providing the endonuclease activity near the premature translation termination codon that is needed to initiate NMD. Alternatively spliced transcript variants encoding …
TJD16	HiC_scaffold_16	13200000	17500000	14333716	14336254	HIC1	HIC ZBTB transcriptional repressor 1	hypermethylated in cancer 1 protein	This gene functions as a growth regulatory and tumor repressor gene. Hypermethylation or deletion of the region of this gene have been associated with tumors and the contiguous-gene syndrome, Miller-Dieker syndrome. Alternative splicing of this gene results in multiple transcript variants. [provided by RefSeq, Sep 2010]
TJD16	HiC_scaffold_16	13200000	17500000	14346400	14356017	DPH1	diphthamide biosynthesis 1	2-(3-amino-3-carboxypropyl)histidine synthase subunit 1	The protein encoded by this gene is an enzyme involved in the biosynthesis of diphthamide, a modified histidine found only in elongation factor-2 (EEF2). Diphthamide residues in EEF2 are targeted for ADP-ribosylation by diphtheria toxin and Pseudomonas exotoxin A. Defects in this gene have been associated with both ovarian cancer and autosomal recessive intellectual disability with short stature,…
TJD16	HiC_scaffold_16	13200000	17500000	14360059	14426751	RTN4RL1	reticulon 4 receptor like 1	reticulon-4 receptor-like 1	Enables signaling receptor activity. Predicted to be involved in negative regulation of axon regeneration. Located in cell surface and plasma membrane. [provided by Alliance of Genome Resources, Jul 2025]
TJD16	HiC_scaffold_16	13200000	17500000	14456707	14545348	RPA1	replication protein A1	replication protein A 70 kDa DNA-binding subunit	This gene encodes the largest subunit of the heterotrimeric Replication Protein A (RPA) complex, which binds to single-stranded DNA (ssDNA), forming a nucleoprotein complex that plays an important role in DNA metabolism, being involved in DNA replication, repair, recombination, telomere maintenance, and co-ordinating the cellular response to DNA damage through activation of the ataxia telangiecta…
TJD16	HiC_scaffold_16	13200000	17500000	14546812	14597059	SMYD4	SET and MYND domain containing 4	protein-lysine N-methyltransferase SMYD4	Predicted to enable histone deacetylase binding activity. Involved in heart development. Predicted to be active in cytoplasm and nucleus. [provided by Alliance of Genome Resources, Jul 2025]
TJD16	HiC_scaffold_16	13200000	17500000	14599367	14606803	SERPINF1	serpin family F member 1	pigment epithelium-derived factor	This gene encodes a member of the serpin family that does not display the serine protease inhibitory activity shown by many of the other serpin proteins. The encoded protein is secreted and strongly inhibits angiogenesis. In addition, this protein is a neurotrophic factor involved in neuronal differentiation in retinoblastoma cells. Mutations in this gene were found in individuals with osteogenes…
TJD16	HiC_scaffold_16	13200000	17500000	14618418	14623762	SERPINF2	serpin family F member 2	alpha-2-antiplasmin	This gene encodes a member of the serpin family of serine protease inhibitors. The protein is a major inhibitor of plasmin, which degrades fibrin and various other proteins. Consequently, the proper function of this gene has a major role in regulating the blood clotting pathway. Mutations in this gene result in alpha-2-plasmin inhibitor deficiency, which is characterized by severe hemorrhagic dia…
TJD16	HiC_scaffold_16	13200000	17500000	14626734	14640350	WDR81	WD repeat domain 81	WD repeat domain 81	This gene encodes a multi-domain transmembrane protein which is predominantly expressed in the brain and is thought to play a role in endolysosomal trafficking. Mutations in this gene are associated with an autosomal recessive form of a syndrome exhibiting cerebellar ataxia, cognitive disability, and disequilibrium (CAMRQ2). Alternatively spliced transcript variants encoding different isoforms ha…
TJD16	HiC_scaffold_16	13200000	17500000	14651630	14653412	TLCD2	TLC domain containing 2	TLC domain-containing protein 2	Involved in several processes, including membrane assembly; phospholipid homeostasis; and regulation of membrane lipid distribution. Located in plasma membrane. [provided by Alliance of Genome Resources, Jul 2025]
TJD16	HiC_scaffold_16	13200000	17500000	14671217	14706207	PRPF8	pre-mRNA processing factor 8	pre-mRNA-processing-splicing factor 8	Pre-mRNA splicing occurs in 2 sequential transesterification steps. The protein encoded by this gene is a component of both U2- and U12-dependent spliceosomes, and found to be essential for the catalytic step II in pre-mRNA splicing process. It contains several WD repeats, which function in protein-protein interactions. This protein has a sequence similarity to yeast Prp8 protein. This gene is a …
TJD16	HiC_scaffold_16	13200000	17500000	14707185	14710090	RILP	Rab interacting lysosomal protein	rab-interacting lysosomal protein	This gene encodes a lysosomal protein that interacts with RAB7, a small GTPase that controls transport to endocytic degradative compartments. Studies using mutant forms of the two proteins suggest that this protein represents a downstream effector for RAB7, and both proteins act together in the regulation of late endocytic traffic. A unique region of this protein has also been shown to be involve…
TJD16	HiC_scaffold_16	13200000	17500000	14710833	14720543	SCARF1	scavenger receptor class F member 1	scavenger receptor class F member 1	The protein encoded by this gene is a scavenger receptor that is expressed in endothelial cells. It regulates the uptake of chemically modified low density lipoproteins, including acetylated low density lipoprotein (Ac-LDL), and it may be involved in atherogenesis. This gene is regulated by the transcription factors ZNF444/EZF-2 and SP1. Alternative splicing results in multiple transcript variant…
TJD16	HiC_scaffold_16	13200000	17500000	14726803	14763041	SLC43A2	solute carrier family 43 member 2	large neutral amino acids transporter small subunit 4	This gene encodes a member of the L-amino acid transporter-3 or SLC43 family of transporters. The encoded protein mediates sodium-, chloride-, and pH-independent transport of L-isomers of neutral amino acids, including leucine, phenylalanine, valine and methionine. This protein may contribute to the transfer of amino acids across the placental membrane to the fetus. [provided by RefSeq, Mar 2016]
TJD16	HiC_scaffold_16	13200000	17500000	14775091	14809974	PITPNA	phosphatidylinositol transfer protein alpha	phosphatidylinositol transfer protein alpha isoform	This gene encodes a member of a family of lipid-binding proteins that transfer molecules of phosphatidylinositol or phosphatidylcholine between membrane surfaces. The protein is implicated in phospholipase C signaling and in the production of phosphatidylinositol 3,4,5-trisphosphate by phosphoinositide-3-kinase. [provided by RefSeq, Sep 2015]
TJD16	HiC_scaffold_16	13200000	17500000	14814933	14832374	INPP5K	inositol polyphosphate-5-phosphatase K	inositol polyphosphate 5-phosphatase K	This gene encodes a protein with 5-phosphatase activity toward polyphosphate inositol. The protein localizes to the cytosol in regions lacking actin stress fibers. It is thought that this protein may negatively regulate the actin cytoskeleton. Alternatively spliced transcript variants encoding different isoforms have been identified. [provided by RefSeq, Oct 2008]
TJD16	HiC_scaffold_16	13200000	17500000	14836184	14857500	MYO1C	myosin IC	unconventional myosin-Ic	This gene encodes a member of the unconventional myosin protein family, which are actin-based molecular motors. The protein is found in the cytoplasm, and one isoform with a unique N-terminus is also found in the nucleus. The nuclear isoform associates with RNA polymerase I and II and functions in transcription initiation. The mouse ortholog of this protein also functions in intracellular vesicle…
TJD16	HiC_scaffold_16	13200000	17500000	14864752	14889205	CRK	CRK proto-oncogene, adaptor protein	adapter molecule crk	This gene encodes a member of an adapter protein family that binds to several tyrosine-phosphorylated proteins. The product of this gene has several SH2 and SH3 domains (src-homology domains) and is involved in several signaling pathways, recruiting cytoplasmic proteins in the vicinity of tyrosine kinase through SH2-phosphotyrosine interaction. The N-terminal SH2 domain of this protein functions …
TJD16	HiC_scaffold_16	13200000	17500000	14932139	14989474	YWHAE	tyrosine 3-monooxygenase/tryptophan 5-monooxygenase activation protein epsilon	14-3-3 protein epsilon	This gene product belongs to the 14-3-3 family of proteins which mediate signal transduction by binding to phosphoserine-containing proteins. This highly conserved protein family is found in both plants and mammals, and this protein is 100% identical to the mouse ortholog. It interacts with CDC25 phosphatases, RAF1 and IRS1 proteins, suggesting its role in diverse biochemical activities related t…
TJD16	HiC_scaffold_16	13200000	17500000	15010876	15039424	DOC2B	double C2 domain beta	double C2-like domain-containing protein beta	The protein encoded by this gene is a calcium sensor involved in glucose-stimulated insulin secretion, spontaneous neurotransmitter release, and enhanced SNARE-dependent vesicle fusion. [provided by RefSeq, Sep 2015]
TJD16	HiC_scaffold_16	13200000	17500000	15063139	15148829	RPH3AL	rabphilin 3A like (without C2 domains)	rab effector Noc2	The protein encoded by this gene plays a direct regulatory role in calcium-ion-dependent exocytosis in both endocrine and exocrine cells and plays a key role in insulin secretion by pancreatic cells. This gene is likely a tumor suppressor. Alternative splicing results in multiple transcript variants encoding distinct isoforms. [provided by RefSeq, Jun 2010]
TJD16	HiC_scaffold_16	13200000	17500000	15223074	15225882	C17orf97	ligand of ATE1	protein LIAT1|ligand of ATE1 protein	Predicted to enable molecular condensate scaffold activity. Predicted to be involved in membraneless organelle assembly and protein arginylation. Predicted to be located in cytoplasm and nucleus. Predicted to be active in nucleolus. [provided by Alliance of Genome Resources, Jul 2025]
TJD16	HiC_scaffold_16	13200000	17500000	15233088	15238472	FAM101B	refilin B	refilin-B|family with sequence similarity 101, member B|filamin-interacting protein FAM101B|protein FAM101B|refilinB|regulator of filamin protein B	Enables filamin binding activity. Predicted to be involved in several processes, including actin filament bundle organization; negative regulation of bone mineralization involved in bone maturation; and negative regulation of chondrocyte development. Predicted to act upstream of or within actin cytoskeleton organization and epithelial to mesenchymal transition. Predicted to be located in actin cy…
TJD16	HiC_scaffold_16	13200000	17500000	15256067	15387970	VPS53	VPS53 subunit of GARP complex	vacuolar protein sorting-associated protein 53 homolog	Involved in Golgi to vacuole transport; intracellular sphingolipid homeostasis; and retrograde transport, endosome to Golgi. Located in Golgi apparatus. Part of GARP complex. Used to study pontocerebellar hypoplasia type 2E. Human ortholog(s) of this gene implicated in pontocerebellar hypoplasia type 2E. Orthologous to human VPS53 (VPS53 subunit of GARP complex). [provided by Alliance of Genome R…
TJD16	HiC_scaffold_16	13200000	17500000	15404727	15411417	FAM57A	TLC domain containing 3A	TLC domain-containing protein 3A|family with sequence similarity 57 member A|membrane protein expressed in epithelial-like lung adenocarcinoma|protein FAM57A	The protein encoded by this gene is a membrane-associated protein that promotes lung carcinogenesis. The encoded protein may be involved in amino acid transport and glutathione metabolism since it can interact with a solute carrier family member (SLC3A2) and an isoform of gamma-glutamyltranspeptidase-like 3. An alternatively spliced variant encoding a protein that lacks a 32 aa internal segment s…
TJD16	HiC_scaffold_16	13200000	17500000	15414031	15420029	GEMIN4	gem nuclear organelle associated protein 4	gem-associated protein 4	The product of this gene is part of a large complex localized to the cytoplasm, nucleoli, and to discrete nuclear bodies called Gemini bodies (gems). The complex functions in spliceosomal snRNP assembly in the cytoplasm, and regenerates spliceosomes required for pre-mRNA splicing in the nucleus. The encoded protein directly interacts with a DEAD box protein and several spliceosome core proteins. …
TJD16	HiC_scaffold_16	13200000	17500000	15420969	15421232	Dbil5	diazepam binding inhibitor-like 5	diazepam-binding inhibitor-like 5|endozepine-like peptide	Predicted to enable fatty-acyl-CoA binding activity. Predicted to be involved in fatty acid metabolic process. Predicted to be located in cytoplasm. Is expressed in testis. Orthologous to human DBIL5P (diazepam binding inhibitor-like 5, pseudogene). [provided by Alliance of Genome Resources, Jul 2025]
TJD16	HiC_scaffold_16	13200000	17500000	15425199	15444049	GLOD4	glyoxalase domain containing 4	glyoxalase domain-containing protein 4	Enables cadherin binding activity. Located in extracellular exosome and mitochondrion. [provided by Alliance of Genome Resources, Jul 2025]
TJD16	HiC_scaffold_16	13200000	17500000	15444175	15451313	RNMTL1	mitochondrial rRNA methyltransferase 3	rRNA methyltransferase 3, mitochondrial|16S rRNA (guanosine(1370)-2&apos;-O)-methyltransferase|16S rRNA [Gm1370] 2&apos;-O-methyltransferase|RNA methyltransferase like 1|RNA methyltransferase-like protein 1|putative RNA methyltransferase	Efficient translation of mitochondrial-derived transcripts requires proper assembly of the large subunit of the mitochondrial ribosome. Central to the biogenesis of this large subunit is the A-loop of mitochondrial 16S rRNA, which is modified by three rRNA methyltransferases located near mtDNA nucleoids. The protein encoded by this gene methylates G(1370) of 16S rRNA, and this modification is nec…
TJD16	HiC_scaffold_16	13200000	17500000	15457887	15605952	NXN	nucleoredoxin	nucleoredoxin	Enables thioredoxin-disulfide reductase (NADPH) activity. Involved in circulatory system development; negative regulation of Wnt signaling pathway; and negative regulation of protein ubiquitination. Acts upstream of or within in utero embryonic development. Located in nucleus. Is expressed in several structures, including alimentary system; genitourinary system; hemolymphoid system; musculoskelet…
TJD16	HiC_scaffold_16	13200000	17500000	15621709	15627536	TIMM22	translocase of inner mitochondrial membrane 22	mitochondrial import inner membrane translocase subunit Tim22	Multipass transmembrane proteins are brought into mitochondria and inserted into the mitochondrial inner membrane by way of the TIM22 complex. This complex has six subunits and is a twin-pore translocase. The protein encoded by this gene is a subunit of TIM22 and represents the voltage-activated and signal-gated channel. [provided by RefSeq, Jul 2016]
TJD16	HiC_scaffold_16	13200000	17500000	15632710	15803300	ABR	ABR activator of RhoGEF and GTPase	active breakpoint cluster region-related protein	Encodes a protein serine/threonine kinase that may act as a positive regulator of cellular auxin efflux, as a a binary switch for PIN polarity, and as a negative regulator of auxin signaling. Recessive mutants exhibit similar phenotypes as pin-formed mutants in flowers and inflorescence but distinct phenotypes in cotyledons and leaves. Expressed in the vascular tissue proximal to root and shoot m…
TJD16	HiC_scaffold_16	13200000	17500000	15853614	15854273	BHLHA9	basic helix-loop-helix family member a9	class A basic helix-loop-helix protein 9	This gene is a member of the basic helix-loop-helix family. The encoded protein is a transcription factor involved in limb development. Mutations in this gene have been associated with mesoaxial synostotic syndactyly Malik-Percin type (MSSD). Copy number variation of a locus containing this gene has been linked to a form of split-hand/foot malformation with long bone deficiency (SHFLD3). [provide…
TJD16	HiC_scaffold_16	13200000	17500000	15862135	15874898	TUSC5	trafficking regulator of GLUT4 (SLC2A4) 1 (gene/pseudogene)	trafficking regulator of GLUT4 1|brain endothelial cell derived gene-1|dispanin subfamily B member 1|interferon induced transmembrane protein domain containing 3|interferon-induced transmembrane domain-containing protein D3|located at seventeen p thirteen point three 1|protein located at seventeen-p-thirteen point three 1|tumor suppressor candidate 5	Predicted to be involved in endosome to plasma membrane protein transport and glucose import in response to insulin stimulus. Predicted to act upstream of or within establishment of localization in cell and vesicle fusion to plasma membrane. Predicted to be located in cytoplasmic vesicle membrane and plasma membrane. Predicted to be active in membrane. [provided by Alliance of Genome Resources, J…
TJD16	HiC_scaffold_16	13200000	17500000	15904080	15956127	GOSR1	golgi SNAP receptor complex member 1	Golgi SNAP receptor complex member 1	This gene encodes a trafficking membrane protein which transports proteins among the endoplasmic reticulum and the Golgi and between Golgi compartments. This protein is considered an essential component of the Golgi SNAP receptor (SNARE) complex. Alternatively spliced transcript variants encoding distinct isoforms have been found for this gene. [provided by RefSeq, Jul 2008]
TJD16	HiC_scaffold_16	13200000	17500000	15967794	16041312	CPD	Cytochrome P450 superfamily protein	cytochrome P450 superfamily protein	Predicted to enable protein kinase binding activity. Involved in several processes, including asymmetric protein localization involved in cell fate determination; basal protein localization; and oogenesis. Located in several cellular components, including apicolateral plasma membrane; lateral plasma membrane; and tight junction. Is active in type Ib terminal bouton. Colocalizes with presynaptic m…
TJD16	HiC_scaffold_16	13200000	17500000	16085648	16100457	TMIGD1	transmembrane and immunoglobulin domain containing 1	transmembrane and immunoglobulin domain-containing protein 1	Enables cell-cell adhesion mediator activity and protein homodimerization activity. Involved in cell-cell adhesion. Acts upstream of or within several processes, including brush border assembly; cellular response to hydroperoxide; and intestinal epithelial cell maturation. Is active in cell surface. Orthologous to human TMIGD1 (transmembrane and immunoglobulin domain containing 1). [provided by A…
TJD16	HiC_scaffold_16	13200000	17500000	16122080	16165041	BLMH	bleomycin hydrolase	bleomycin hydrolase	Bleomycin hydrolase (BMH) is a cytoplasmic cysteine peptidase that is highly conserved through evolution; however, the only known activity of the enzyme is metabolic inactivation of the glycopeptide bleomycin (BLM), an essential component of combination chemotherapy regimens for cancer. The protein contains the signature active site residues of the cysteine protease papain superfamily. [provided …
TJD16	HiC_scaffold_16	13200000	17500000	16186607	16205659	SLC6A4	solute carrier family 6 member 4	sodium-dependent serotonin transporter	This gene encodes an integral membrane protein that transports the neurotransmitter serotonin from synaptic spaces into presynaptic neurons. The encoded protein terminates the action of serotonin and recycles it in a sodium-dependent manner. This protein is a target of psychomotor stimulants, such as amphetamines and cocaine, and is a member of the sodium:neurotransmitter symporter family. A repe…
TJD16	HiC_scaffold_16	13200000	17500000	16222389	16279326	NSRP1	nuclear speckle splicing regulatory protein 1	nuclear speckle splicing regulatory protein 1	Enables mRNA binding activity. Involved in developmental process and regulation of alternative mRNA splicing, via spliceosome. Located in nuclear speck. Part of ribonucleoprotein complex. [provided by Alliance of Genome Resources, Jul 2025]
TJD16	HiC_scaffold_16	13200000	17500000	16311614	16373524	EFCAB5	EF-hand calcium binding domain 5	EF-hand calcium-binding domain-containing protein 5	Predicted to enable calcium ion binding activity. [provided by Alliance of Genome Resources, Jul 2025]
TJD16	HiC_scaffold_16	13200000	17500000	16426899	16427315	PPIA	peptidylprolyl isomerase A	peptidyl-prolyl cis-trans isomerase A	This gene encodes a member of the peptidyl-prolyl cis-trans isomerase (PPIase) family. PPIases catalyze the cis-trans isomerization of proline imidic peptide bonds in oligopeptides and accelerate the folding of proteins. The encoded protein is a cyclosporin binding-protein and may play a role in cyclosporin A-mediated immunosuppression. The protein can also interact with several HIV proteins, inc…
TJD16	HiC_scaffold_16	13200000	17500000	16435458	16679288	SSH2	slingshot protein phosphatase 2	protein phosphatase Slingshot homolog 2	Enables ATPase-coupled transmembrane transporter activity. Involved in ATP transport and fatty acid transport. Is active in peroxisomal membrane. Used to study adrenoleukodystrophy. Human ortholog(s) of this gene implicated in Zellweger syndrome; adrenoleukodystrophy; and congenital bile acid synthesis defect 5. Orthologous to several human genes including ABCD1 (ATP binding cassette subfamily D …
TJD16	HiC_scaffold_16	13200000	17500000	16565987	16566901	DNAJC17	DnaJ (Hsp40) homolog, subfamily C, member 17	dnaJ homolog subfamily C member 17	Predicted to enable RNA binding activity. Predicted to be involved in spliceosomal complex disassembly. Predicted to act upstream of or within negative regulation of transcription by RNA polymerase II. Predicted to be located in cytoplasm and nucleus. Predicted to be part of spliceosomal complex. [provided by Alliance of Genome Resources, Jul 2025]
TJD16	HiC_scaffold_16	13200000	17500000	16687653	16693175	CORO6	coronin 6	coronin-6	Predicted to enable actin filament binding activity. Predicted to be involved in actin filament organization and cell migration. [provided by Alliance of Genome Resources, Jul 2025]
TJD16	HiC_scaffold_16	13200000	17500000	16695356	16712542	ANKRD13B	ankyrin repeat domain 13B	ankyrin repeat domain-containing protein 13B	Enables ubiquitin-modified protein reader activity. Involved in negative regulation of receptor internalization. Located in endosome; perinuclear region of cytoplasm; and plasma membrane. [provided by Alliance of Genome Resources, Jul 2025]
TJD16	HiC_scaffold_16	13200000	17500000	16718002	16731386	GIT1	GIT ArfGAP 1	ARF GTPase-activating protein GIT1	Enables gamma-tubulin binding activity. Involved in positive regulation of microtubule nucleation and regulation of cytokinesis. Located in several cellular components, including focal adhesion; microtubule cytoskeleton; and mitochondrion. Implicated in attention deficit hyperactivity disorder. Biomarker of Huntington&apos;s disease. [provided by Alliance of Genome Resources, Jul 2025]
TJD16	HiC_scaffold_16	13200000	17500000	16733191	16737340	TP53I13	tumor protein p53 inducible protein 13	tumor protein p53-inducible protein 13	Involved in negative regulation of cell cycle; response to UV; and response to xenobiotic stimulus. Located in cytoplasm. [provided by Alliance of Genome Resources, Jul 2025]
TJD16	HiC_scaffold_16	13200000	17500000	16738579	16742816	ABHD15	abhydrolase domain containing 15	protein ABHD15	Predicted to enable monoacylglycerol lipase activity and short-chain carboxylesterase activity. Involved in adipose tissue development and lipid catabolic process. Predicted to be located in extracellular region. Is expressed in connective tissue; liver; and male reproductive gland or organ. Orthologous to human ABHD15 (abhydrolase domain containing 15). [provided by Alliance of Genome Resources,…
TJD16	HiC_scaffold_16	13200000	17500000	16758524	16853210	TAOK1	TAO kinase 1	serine/threonine-protein kinase TAO1	Enables alpha-tubulin binding activity; beta-tubulin binding activity; and kinase activity. Involved in several processes, including mitotic G2 DNA damage checkpoint signaling; negative regulation of microtubule depolymerization; and positive regulation of MAPK cascade. Located in several cellular components, including microtubule cytoskeleton; nuclear body; and perinuclear region of cytoplasm. […
TJD16	HiC_scaffold_16	13200000	17500000	16889444	16889740	RPSA	30S ribosomal protein S1	30S ribosomal protein S1	Laminins, a family of extracellular matrix glycoproteins, are the major noncollagenous constituent of basement membranes. They have been implicated in a wide variety of biological processes including cell adhesion, differentiation, migration, signaling, neurite outgrowth and metastasis. Many of the effects of laminin are mediated through interactions with cell surface receptors. These receptors i…
TJD16	HiC_scaffold_16	13200000	17500000	16994204	17017590	NUFIP2	nuclear FMR1 interacting protein 2	FMR1-interacting protein NUFIP2	Enables RNA binding activity. Located in several cellular components, including cytoplasmic stress granule; nuclear body; and ribosome. [provided by Alliance of Genome Resources, Jul 2025]
TJD16	HiC_scaffold_16	13200000	17500000	17027138	17033074	CRYBA1	crystallin beta A1	beta-crystallin A3	Crystallins are separated into two classes: taxon-specific, or enzyme, and ubiquitous. The latter class constitutes the major proteins of vertebrate eye lens and maintains the transparency and refractive index of the lens. Since lens central fiber cells lose their nuclei during development, these crystallins are made and then retained throughout life, making them extremely stable proteins. Mammal…
TJD16	HiC_scaffold_16	13200000	17500000	17090194	17172234	MYO18A	myosin XVIIIA	unconventional myosin-XVIIIa	The protein encoded by this gene can bind GOLPH3, linking the Golgi to the cytoskeleton and influencing Golgi membrane trafficking. The encoded protein is also part of a complex that assembles lamellar actomyosin bundles and may be required for cell migration. [provided by RefSeq, Oct 2016]
TJD16	HiC_scaffold_16	13200000	17500000	17178395	17201441	PIPOX	pipecolic acid and sarcosine oxidase	peroxisomal sarcosine oxidase	Enables L-pipecolate oxidase activity and sarcosine oxidase activity. Involved in L-lysine catabolic process to acetyl-CoA via L-pipecolate. Located in peroxisome. [provided by Alliance of Genome Resources, Jul 2025]
TJD16	HiC_scaffold_16	13200000	17500000	17236858	17280285	SEZ6	seizure related 6 homolog	seizure protein 6 homolog	Acts upstream of or within several processes, including activation of protein kinase C activity; excitatory postsynaptic potential; and nervous system development. Located in several cellular components, including dendrite; neuronal cell body; and perinuclear region of cytoplasm. Is expressed in several structures, including central nervous system; genitourinary system; hemolymphoid system gland;…
TJD16	HiC_scaffold_16	13200000	17500000	17284365	17325691	PHF12	PHD finger protein 12	PHD finger protein 12	Enables phosphatidylinositol binding activity and transcription corepressor activity. Involved in negative regulation of DNA-templated transcription. Acts upstream of or within negative regulation of transcription by RNA polymerase II. Located in nucleoplasm. Part of Sin3-type complex and transcription repressor complex. [provided by Alliance of Genome Resources, Jul 2025]
TJD16	HiC_scaffold_16	13200000	17500000	17329091	17333200	DHRS13	dehydrogenase/reductase 13	dehydrogenase/reductase SDR family member 13	Predicted to enable oxidoreductase activity. Located in membrane. [provided by Alliance of Genome Resources, Jul 2025]
TJD16	HiC_scaffold_16	13200000	17500000	17334055	17348400	FLOT2	flotillin 2	flotillin-2	Caveolae are small domains on the inner cell membrane involved in vesicular trafficking and signal transduction. This gene encodes a caveolae-associated, integral membrane protein, which is thought to function in neuronal signaling. [provided by RefSeq, Jul 2008]
TJD16	HiC_scaffold_16	13200000	17500000	17365158	17368961	ERAL1	Era like 12S mitochondrial rRNA chaperone 1	GTPase Era, mitochondrial	The protein encoded by this gene is a GTPase that localizes to the mitochondrion. The encoded protein binds to the 3&apos; terminal stem loop of 12S mitochondrial rRNA and is required for proper assembly of the 28S small mitochondrial ribosomal subunit. Deletion of this gene has been shown to cause mitochondrial dysfunction, growth retardation, and apoptosis. Several transcript variants encoding …
TJD16	HiC_scaffold_16	13200000	17500000	17444873	17453665	FAM222B	family with sequence similarity 222 member B	protein FAM222B	Located in nucleoplasm. [provided by Alliance of Genome Resources, Jul 2025]
TJD16	HiC_scaffold_16	13200000	17500000	17458714	17464136	TRAF4	TNF receptor associated factor 4	TNF receptor-associated factor 4	This gene encodes a member of the TNF receptor associated factor (TRAF) family. TRAF proteins are associated with, and mediate signal transduction from members of the TNF receptor superfamily. The encoded protein has been shown to interact with neurotrophin receptor, p75 (NTR/NTSR1), and negatively regulate NTR induced cell death and NF-kappa B activation. This protein has been found to bind to p…
TJD16	HiC_scaffold_16	13200000	17500000	17465502	17474227	NEK8	NIMA related kinase 8	serine/threonine-protein kinase Nek8	This gene encodes a NIMA-related kinase. Members of this serine/threonine protein kinase family are structurally-related to NIMA (never in mitosis, gene A) which controls mitotic signaling in Aspergillus nidulans. [provided by RefSeq, Jul 2008]
TJD16	HiC_scaffold_16	13200000	17500000	17476782	17478348	TLCD1	TLC domain containing 1	TLC domain-containing protein 1	Involved in several processes, including membrane assembly; phospholipid homeostasis; and regulation of membrane lipid distribution. Located in plasma membrane. [provided by Alliance of Genome Resources, Jul 2025]
TJD16	HiC_scaffold_16	13200000	17500000	17484656	17487736	RAB34	RAB34, member RAS oncogene family	ras-related protein Rab-34	This gene encodes a protein belonging to the RAB family of proteins, which are small GTPases involved in protein transport. This family member is a Golgi-bound member of the secretory pathway that is involved in the repositioning of lysosomes and the activation of macropinocytosis. Alternative splicing of this gene results in multiple transcript variants. An alternatively spliced transcript varia…
TJD16	HiC_scaffold_16	13200000	17500000	17492465	17499089	PROCA1	protein interacting with cyclin A1	uncharacterized protein proca1	Enables cyclin binding activity. Predicted to be involved in arachidonate secretion and phospholipid metabolic process. [provided by Alliance of Genome Resources, Jul 2025]

## Sheet: GO enrichment
Locus id	Chromosome	Start	End	Length, Mbp	Number of genes	GO Term	Term label	Fold Enrichment	Expected	raw P value	FDR
FST4	chr2	111100000	112200000	1.1	27	GO:0140227	serotonin-gated cation-selective signaling pathway	457.333	0.00655977	2.01022e-08	0.000296628
						GO:0007210	serotonin receptor signaling pathway	142.917	0.0209913	1.11494e-06	0.00822604
FST6	chr3	114500000	115700000	1.2	14	GO:1990349	gap junction-mediated intercellular transport	791.538	0.00379009	3.93368e-09	5.80454e-05
						GO:0010496	intercellular transport	474.923	0.00631681	2.35677e-08	0.000173883
FST13	chr9	86600000	88100000	1.5	48	GO:0009952	anterior/posterior pattern specification	16.0687	0.497862	3.07352e-08	0.000453529
						GO:0045104	intermediate filament cytoskeleton organization	27.367	0.219242	8.09366e-08	0.00059715
						GO:0045103	intermediate filament-based process	27.0849	0.221526	8.61256e-08	0.000423623
						GO:0003002	regionalization	9.22916	0.97517	4.44e-07	0.00163791
						GO:0045109	intermediate filament organization	28.8074	0.173567	8.16715e-07	0.00241029
						GO:0007389	pattern specification process	8.2791	1.08707	1.09645e-06	0.00269655
						GO:0031424	keratinization	26.0638	0.191837	1.3463e-06	0.00283801
						GO:0048706	embryonic skeletal system development	15.9807	0.312877	1.48865e-05	0.0274581
						GO:0030216	keratinocyte differentiation	15.099	0.331147	1.95843e-05	0.0321096
						GO:0001501	skeletal system development	6.74948	1.18528	2.05142e-05	0.0302708
TJD3	chr4	26200000	27400000	1.2	23	GO:0070922	RISC complex assembly	280.636	0.01069	1.26612e-07	0.00186828
						GO:0031054	pre-miRNA processing	200.455	0.014966	3.82993e-07	0.00282572
						GO:0035278	miRNA-mediated gene silencing by inhibition of translation	155.909	0.019242	8.56203e-07	0.00421138
						GO:0035195	miRNA-mediated post-transcriptional gene silencing	100.227	0.029932	3.41368e-06	0.012593
						GO:0035196	miRNA processing	80.1818	0.037415	6.78707e-06	0.02003
						GO:0006402	mRNA catabolic process	29.0063	0.137901	9.8742e-06	0.0242839
						GO:0035194	regulatory ncRNA-mediated post-transcriptional gene silencing	70.1591	0.04276	1.021e-05	0.0215227
						GO:0016441	post-transcriptional gene silencing	56.1273	0.05345	2.01149e-05	0.0371019
TJD7	chr8	73700000	76100000	2.4	24	GO:0045796	negative regulation of intestinal cholesterol absorption	857.5	0.00233236	1.30338e-06	0.0192326
						GO:1904730	negative regulation of intestinal lipid absorption	857.5	0.00233236	1.30338e-06	0.0096163
						GO:0010949	negative regulation of intestinal phytosterol absorption	857.5	0.00233236	1.30338e-06	0.00641087
						GO:1904479	negative regulation of intestinal absorption	571.667	0.00349854	3.90734e-06	0.0144142
TJD9	chr8	83900000	87900000	4	18	GO:0051923	sulfation	171.5	0.0174927	6.34506e-07	0.00936277
TJD11	chr10	54400000	58300000	3.9	66	GO:1905051	regulation of base-excision repair	245	0.0122449	1.09119e-07	0.00161015
TJD14	chr14	46200000	47400000	1.2	10	GO:0002323	natural killer cell activation involved in immune response	246.96	0.0121477	1.88951e-07	0.00278816
						GO:0043330	response to exogenous dsRNA	131.362	0.0228377	1.32464e-06	0.0097732
						GO:0060337	type I interferon-mediated signaling pathway	123.48	0.0242954	1.59994e-06	0.00786959
						GO:0071357	cellular response to type I interferon	121.059	0.0247813	1.69951e-06	0.00626948
						GO:0043331	response to dsRNA	112.255	0.026725	2.13882e-06	0.0063121
						GO:0034340	response to type I interferon	104.644	0.0286686	2.64761e-06	0.00651135
						GO:0140888	interferon-mediated signaling pathway	92.1493	0.0325559	3.89353e-06	0.00820756
						GO:0030101	natural killer cell activation	90.7941	0.0330418	4.07219e-06	0.00751115
						GO:0002312	B cell activation involved in immune response	83.4324	0.0359572	5.25922e-06	0.00862278
						GO:0098586	cellular response to virus	76.2222	0.0393586	6.9097e-06	0.010196
						GO:0002286	T cell activation involved in immune response	67.1087	0.0447036	1.01416e-05	0.0136045
